# Supplementary material for: Modeling complex genetic and environmental influences on comorbid bipolar disorder with tobacco use disorder
Source: BMC Med Genet. 2010 Jan 26;11:14. doi: 10.1186/1471-2350-11-14 (PMC2823619; doi:10.1186/1471-2350-11-14)
Supplement: Additional file 1 — Forest Notes. An MS Excel spreadsheet showing the meta analysis input and output data as well as notes describing diagnostic criteria for BD and TUD, test and control population, and derivation of counts for each study. [file 1471-2350-11-14-S1.XLS]

## Sheet: Forest_Notes
Author	Year	N-Total	N-Bipolar	N-Control	BD Smokers - A	BD Non-smokers - B	Control Smokers - C	Control Non-Smokers - D
Hughes	1986	1450	10	1440	7	3	411	1029
Gonzales-Pinto	1998	568	51	517	26	25	169	348
Lasser	2000	4411	71	2236	49	22	503	3363
Ucok	2004	192	78	114	43	35	54	60
Grant	2005	43093	1411	41682	626	785	6929	34753
Carney	2006	729819	3557	726262	324	3233	19008	707254
Wilens	2008	203	105	98	23	82	4	94
Author	Notes
Hughes	Eligible subjects were patients who participated in an intake evaluation in the general psychiatry clinic at the University of Minnesota Medical Center between March 1980 and August 1982.
	BD (subtype not specified) was defined by diagnosis of "Mania".
	Current smokers were defined by the answer to: "Do you smoke cigarettes now? (yes/no)".
	Controls are a population based sample of Minnesotans.
	Counts were taken from the table on Pg 3 and the total number of controls (1440) was taken from the methods section.
Gonzales-Pinto	This was a case-control study carried out in Alava, in the north of Spain.
	BD diagnosis (sub-type not specified) was defined by DSM-III-R (Diagnostic and Statistical Manual of Mental Disorders) criteria.
	Current smoking was defined as "currently smoking on a daily basis", according to the Fagerstrom Test of Nicotine Dependence.
	Controls are a random sample from the Basque population.
	Counts are taken from table 2, pg 227, "Current smokers".
Lasser	Cases and controls were derived from the National Comorbidity Survey (NCS), a nationally representative (US) multistage probability survey conducted from 1991 to 1992.
	BD diagnosis (sub-type not specified) was defined by DSM-III-R criteria.
	Current smokers were defined by self report of "in the past month", in reply to the question "Have you ever smoked daily for a month or more?".
	Controls reported "No mental illness" in the NCS.
	Counts are derived from percentages in Table 3, page 2609.
Ucok	Cases were patients admitted consecutively to the inpatient or outpatient clinics of the Istanbul Medical Faculty, Psychiatry Department.
	BD diagnosis (sub-type not specified) was defined by SCID (Structured Clinical Interview for DSM) criteria.
	Smokers were defined by self report that they had been "smoking regularly every day for at least a month". .
	Controls were "healthy relatives" of patients from a related study.
	Counts of BD and control subjects were taken from the methods section, counts of smokers were derived from percentages in the results section, page 435
Grant	Cases and controls were derived from the National (US) Epidemiological Survey on Alcohol and Related Conditions (NESARC).
	BD type I diagnosis (lifetime) and "Nicotine Dependence" were defined by AUDADIS-IV (Alcohol Use Disorder and Associated Disabilities Interview Schedule - DSM-IV criteria.
	Controls consisted of a large population-based cohort - the National Epidemiologic Survey on Alcohol and Related Conditions. Notably, this cohort may include participants with other psychiatric and/or substance use disorders.
	Count of BD subjects was taken from Table 1, pg 1208. Count of BD smokers was derived from the percentage of lifetime BD 1 smokers in Table 4, page 1210, row labeled "Nicotine dependence", where 1411 x 0.444 = 626. For BD 1 non-smokers, 1411 - 626 = 785.
	Counts of control smokers and non-smokers was derived from Table 5, page 1211, where the unadjusted odds ratio for Nicotine dependence in Lifetime BD, where 4.0 = (626 x 34753)/(785 x 6929)
Carney	Cases and controls were derived from a retrospective study of a 100% sample of administrative claims (1996 –2001) from Wellmark Blue Cross Blue Shield.
	BD type I diagnosis was defined by ICD-9 (International Classification of Diseases, Ninth Revision) codes 296.0, 296.1, 296.4-296.8 in patient records, where patients also diagnosed with schizophrenia were excluded.
	Nicotine dependence was assessed via the Elixhauser Comorbidity Index.
	The control population consisted of subjects who did not have claims for any DSM-IV disorder.
	Counts are taken from table 2, pg 687, "Nicotine" under "Drug abuse/dependence".
Wilens	Cases included 105 bipolar adolescent probands from the Partners/Massachusets General Hospital, while controls included 98 volunteer non-mood disordered control subjects and their first-degree relatives.
	BD diagnosis (BD I - 58 subjects, BD II - 47 subjects), cigarette smoking, and control status were assessed by KSADS-E or SCID interview, using DSM-IV criteria.
	Counts of BD and control smokers were derived from percentages reported in the results section, paragraph 3.3, page 193.
