# Supplementary material for: Modeling complex genetic and environmental influences on comorbid bipolar disorder with tobacco use disorder
Source: BMC Med Genet. 2010 Jan 26;11:14. doi: 10.1186/1471-2350-11-14 (PMC2823619; doi:10.1186/1471-2350-11-14)
Supplement: Additional file 5 — Network_cand_SNPs_GIN_NicSNP_GAIN. A comma separated text file of candidate SNPs prioritized for validation. [file 1471-2350-11-14-S5.CSV]

GeneID	Gene	rs ID	Chr	Pos (bp)	HM CEU MAF	HM CHB MAF	HM JPT MAF	HM YRI MAF	Function	Mouse %	GIN Prioritization Score	NicSNP -log(p-value)	GAIN -log(p-value)	Sum_GIN_Nic_GAIN
1138	CHRNA5	rs16969968	15	"76669980"	42%	3%	1%	0%	Nonsynon	86%	3.37	3.192464972	0.10513831	6.667603282
1136	CHRNA3	rs1051730	15	"76681394"	40%	3%	1%	11%	Synon	91%	2.91	3.003050752	0.159255798	6.07230655
1136	CHRNA3	rs578776	15	"76675455"	24%	20%	18%	35%	mRNA-UTR	.	2.25	3.511449283	0.176480844	5.937930127
1142	CHRNB3	rs4953	8	"42706816"	2%	0%	0%	6%	Synon	84%	2.85	1.793174124	0.618852416	5.26202654
1142	CHRNB3	rs4952	8	"42706222"	2%	0%	0%	0%	Synon	84%	2.85	1.787812396	0.619991476	5.257803872
1143	CHRNB4	rs17487223	15	"76711042"	43%	3%	1%	7%	Intron	.	2	2.835647144	0.33635777	5.172004914
316	AOX1	rs2293525	2	"201176977"	15%	50%	39%	31%	Intron	78%	2.3	0.562249437	2.237857622	5.100107059
1144	CHRND	rs2767	2	"233108318"	36%	47%	47%	18%	mRNA-UTR	.	2.25	2.823908741	0.012948795	5.086857536
1813	DRD2	rs1800499	11	"112792904"	3%	0%	0%	0%	Synon	76%	2.79	0.484126156	1.570609352	4.844735508
624	BDKRB2	rs5224	14	"95777210"	17%	11%	19%	0%	Synon	86%	2.87	0	1.917015115	4.787015115
1138	CHRNA5	rs637137	15	"76661031"	20%	43%	50%	26%	Intron	.	2	2.549750892	0.090931007	4.640681899
627	BDNF	rs6265	11	"27636492"	18%	37%	34%	0%	Nonsynon	89%	3.4	0.066006836	1.174282892	4.640289728
316	AOX1	rs12621063	2	"201157687"	14%	49%	41%	28%	Locus	.	1.75	0.663540266	2.179946068	4.593486334
10207	INADL	rs2476194	1	"62367181"	48%	6%	8%	12%	Synon	79%	2.81	0	1.780785227	4.590785227
7704	ZBTB16	rs2509220	11	"113437670"	48%	46%	41%	2%	Intron	70%	2.24	0	2.301449118	4.541449118
316	AOX1	rs2072034	2	"201157979"	15%	49%	42%	28%	Locus	.	1.75	0.510041521	2.237373945	4.497415466
1144	CHRND	rs3791729	2	"233103541"	35%	49%	33%	9%	Intron	.	2	2.469800302	0.012823441	4.482623743
8973	CHRNA6	rs892413	8	"42733535"	19%	22%	17%	18%	Intron	70%	2.24	1.991399828	0.246389674	4.477789502
8973	CHRNA6	rs2304297	8	"42727356"	23%	22%	17%	12%	mRNA-UTR	.	2.25	2.160521953	0.067241501	4.477763454
10207	INADL	rs7516332	1	"62033756"	43%	46%	30%	22%	Nonsynon	77%	3.3	0	1.104360582	4.404360582
9632	SEC24C	rs12413039	10	"75194765"	24%	49%	47%	9%	Intron	.	2	2.027334408	0.368639749	4.395974157
1139	CHRNA7	rs904952	15	"30206037"	48%	30%	33%	21%	Intron	68%	2.23	0.954677021	1.182479847	4.367156868
1146	CHRNG	rs2099489	2	"233118538"	20%	16%	9%	15%	Synon	78%	2.8	1.552841969	0	4.352841969
10207	INADL	rs2499006	1	"62152362"	30%	10%	7%	31%	Intron	.	2	0	2.345191062	4.345191062
1312	COMT	rs4680	22	"18331271"	48%	26%	24%	29%	Nonsynon	74%	3.27	0.35261703	0.721685945	4.344302975
316	AOX1	rs2293529	2	"201177999"	3%	.	.	0%	Intron	.	2	0	2.292968427	4.292968427
1136	CHRNA3	rs3743078	15	"76681814"	20%	23%	18%	33%	Intron	.	2	1.958607315	0.302743624	4.261350939
316	AOX1	rs7597713	2	"201198594"	15%	50%	40%	30%	Intron	.	2	0	2.251912415	4.251912415
316	AOX1	rs2465657	2	"201170059"	15%	48%	43%	31%	Intron	.	2	0	2.249455737	4.249455737
316	AOX1	rs1405986	2	"201174341"	15%	49%	41%	31%	Intron	.	2	0	2.237765709	4.237765709
1312	COMT	rs740602	22	"18330268"	.	0%	0%	23%	Synon	74%	2.77	1.46470588	0	4.23470588
1813	DRD2	rs6275	11	"112788687"	28%	44%	47%	36%	Synon	82%	2.84	1.075720714	0.301571377	4.217292091
1143	CHRNB4	rs12914008	15	"76710560"	3%	0%	0%	0%	Nonsynon	82%	3.34	0.756961951	0.103976267	4.200938218
624	BDKRB2	rs2069588	14	"95778420"	17%	12%	17%	0%	mRNA-UTR	.	2.25	0	1.949324498	4.199324498
10207	INADL	rs2498982	1	"62289271"	42%	28%	32%	23%	Nonsynon	68%	3.23	0	0.961983024	4.191983024
10207	INADL	rs1056513	1	"62152886"	30%	42%	38%	4%	Nonsynon	.	3	0	1.190599691	4.190599691
1139	CHRNA7	rs904951	15	"30205330"	48%	29%	33%	21%	Intron	77%	2.3	0.709965389	1.177543119	4.187508508
316	AOX1	rs9288313	2	"201161297"	14%	49%	41%	28%	Intron	.	2	0	2.181498898	4.181498898
1135	CHRNA2	rs891398	8	"27380739"	45%	48%	38%	16%	Nonsynon	73%	3.27	0.019542108	0.888552312	4.17809442
8973	CHRNA6	rs10087172	8	"42736025"	19%	22%	17%	14%	Intron	.	2	1.928117993	0.246393044	4.174511037
316	AOX1	rs1986415	2	"201199805"	9%	49%	49%	0%	Intron	.	2	0	2.16255974	4.16255974
10382	TUBB4	rs449824	19	"6446079"	5%	24%	22%	11%	mRNA-UTR	.	2.25	0	1.90779745	4.15779745
627	BDNF	rs10835210	11	"27652486"	37%	20%	42%	7%	Intron	80%	2.32	1.645891561	0.191731283	4.157622844
1138	CHRNA5	rs684513	15	"76645455"	22%	28%	24%	16%	Intron	.	2	2.059483515	0.041985232	4.101468747
10207	INADL	rs4915789	1	"62152712"	36%	26%	17%	41%	Intron	.	2	0	2.096433745	4.096433745
2099	ESR1	rs2228480	6	"152461788"	15%	14%	13%	12%	Synon	76%	2.79	0	1.286833997	4.076833997
8973	CHRNA6	rs1072003	8	"42739158"	19%	22%	17%	25%	Intron	.	2	1.838631998	0.234171464	4.072803462
10207	INADL	rs2482857	1	"62152239"	24%	0%	0%	3%	Intron	.	2	0	2.053090149	4.053090149
10207	INADL	rs3762321	1	"62026071"	12%	4%	19%	0%	Nonsynon	76%	3.29	0	0.754703793	4.044703793
316	AOX1	rs2463489	2	"201168561"	13%	.	.	.	Intron	.	2	0	2.041153511	4.041153511
1146	CHRNG	rs2289080	2	"233114422"	1%	4%	15%	2%	Nonsynon	80%	3.32	0.669586227	0.026251457	4.015837684
10207	INADL	rs6671315	1	"62225337"	28%	43%	41%	.	Intron	.	2	0	2.012405498	4.012405498
6531	SLC6A3	rs6350	5	"1496199"	10%	1%	1%	2%	Synon	83%	2.84	0	1.152372256	3.992372256
1813	DRD2	rs2587548	11	"112797422"	34%	6%	6%	13%	Intron	.	2	1.146301788	0.844029991	3.990331779
2099	ESR1	rs7743290	6	"152350825"	19%	39%	37%	37%	Intron	.	2	1.080398976	0.896470621	3.976869597
10207	INADL	rs4456122	1	"62076447"	43%	26%	7%	38%	Intron	.	2	0.761953897	1.178915279	3.940869176
1956	EGFR	rs1140475	7	"55233911"	12%	7%	6%	2%	Synon	75%	2.78	0	1.151703524	3.931703524
1813	DRD2	rs6279	11	"112786283"	30%	47%	47%	34%	mRNA-UTR	80%	2.57	1.078833949	0.27661658	3.925450529
4842	NOS1	rs9658445	12	"116175883"	1%	0%	0%	0%	Nonsynon	75%	3.28	0	0.63132382	3.91132382
10207	INADL	rs9645411	1	"62052182"	48%	26%	27%	13%	Intron	.	2	0	1.896081052	3.896081052
1139	CHRNA7	rs1909884	15	"30226590"	32%	31%	18%	47%	Intron	.	2	0.501689446	1.385043125	3.886732571
10207	INADL	rs11207837	1	"62025694"	49%	10%	24%	11%	Intron	.	2	0	1.884658801	3.884658801
1813	DRD2	rs2734837	11	"112792039"	33%	6%	5%	.	Intron	.	2	1.046723663	0.812474485	3.859198148
10382	TUBB4	rs348395	19	"6450437"	5%	24%	20%	13%	Intron	.	2	0	1.85814309	3.85814309
7704	ZBTB16	rs238898	11	"113499254"	9%	1%	0%	18%	Intron	.	2	0	1.854360821	3.854360821
1813	DRD2	rs12800853	11	"112807724"	34%	6%	6%	5%	Intron	69%	2.24	0.882728704	0.729261554	3.851990258
4842	NOS1	rs3741475	12	"116154297"	18%	26%	40%	29%	Synon	89%	2.9	0	0.951818152	3.851818152
10207	INADL	rs2095091	1	"62231846"	38%	45%	48%	9%	Intron	.	2	0	1.842527517	3.842527517
10207	INADL	rs2457815	1	"62369267"	49%	1%	4%	25%	Intron	.	2	0	1.833855069	3.833855069
1137	CHRNA4	rs2236196	20	"61448000"	.	.	.	.	mRNA-UTR	.	2.25	1.580044252	0	3.830044252
10207	INADL	rs11585194	1	"62195030"	44%	1%	6%	29%	Intron	.	2	0	1.823933931	3.823933931
10207	INADL	rs4915778	1	"62036004"	48%	26%	27%	11%	Intron	.	2	0	1.822914477	3.822914477
10207	INADL	rs2482852	1	"62142033"	26%	0%	0%	42%	Intron	.	2	0	1.811932525	3.811932525
51807	TUBA8	rs9617661	22	"16975352"	17%	5%	2%	45%	Intron	.	2	0.04431225	1.763859932	3.808172182
10207	INADL	rs1332636	1	"62148565"	25%	0%	0%	43%	Intron	.	2	0	1.797780407	3.797780407
10207	INADL	rs2482855	1	"62148158"	20%	0%	0%	.	Intron	.	2	0	1.795976116	3.795976116
2099	ESR1	rs722208	6	"152364578"	28%	47%	44%	40%	Intron	.	2	1.188424994	0.606045591	3.794470585
10207	INADL	rs2482853	1	"62147110"	25%	0%	0%	43%	Intron	.	2	0	1.791386143	3.791386143
10207	INADL	rs4915777	1	"62035895"	48%	26%	27%	12%	Intron	.	2	0	1.786922604	3.786922604
6571	SLC18A2	rs14240	10	"119027061"	46%	44%	37%	26%	mRNA-UTR	78%	2.55	0.675717545	0.546855107	3.772572652
627	BDNF	rs11030101	11	"27637320"	40%	21%	41%	12%	Intron	.	2	1.681936665	0.083159938	3.765096603
1139	CHRNA7	rs2651418	15	"30226573"	47%	39%	47%	17%	Intron	.	2	0	1.761690388	3.761690388
10207	INADL	rs2498973	1	"62215834"	25%	0%	0%	.	Intron	.	2	0	1.759264594	3.759264594
1813	DRD2	rs6277	11	"112788669"	47%	6%	5%	3%	Synon	82%	2.84	0.91721463	0	3.75721463
1143	CHRNB4	rs1948	15	"76704454"	27%	40%	50%	12%	mRNA-UTR	77%	2.55	0	1.200327652	3.750327652
10207	INADL	rs2482893	1	"62209517"	23%	1%	6%	29%	Intron	.	2	0	1.74909425	3.74909425
10207	INADL	rs2482894	1	"62210460"	23%	1%	6%	.	Intron	.	2	0	1.745908934	3.745908934
316	AOX1	rs1986414	2	"201199695"	3%	2%	1%	28%	Intron	.	2	0	1.744946386	3.744946386
1140	CHRNB1	rs7210231	17	"7298588"	24%	3%	2%	24%	Intron	81%	2.33	1.378823718	0.027228368	3.736052086
51807	TUBA8	rs2234331	22	"16989128"	1%	0%	0%	0%	Nonsynon	86%	3.37	0	0.365026849	3.735026849
1136	CHRNA3	rs8192479	15	"76696453"	.	.	.	.	Synon	79%	2.81	0.924453039	0	3.734453039
1139	CHRNA7	rs11071518	15	"30137756"	3%	2%	8%	0%	Intron	78%	2.3	0	1.429192245	3.729192245
316	AOX1	rs2248130	2	"201175199"	31%	49%	42%	47%	Intron	77%	2.3	0	1.42426132	3.72426132
1636	ACE	rs4362	17	"58927493"	48%	26%	49%	41%	Synon	78%	2.8	0	0.917074673	3.717074673
1636	ACE	rs4343	17	"58919763"	48%	22%	43%	17%	Synon	78%	2.8	0	0.91386022	3.71386022
7704	ZBTB16	rs2519190	11	"113513118"	9%	2%	0%	0%	Intron	.	2	0	1.708266282	3.708266282
10207	INADL	rs944705	1	"62237475"	39%	.	.	9%	Intron	.	2	0	1.706530708	3.706530708
7704	ZBTB16	rs717676	11	"113512923"	9%	2%	0%	13%	Intron	.	2	0	1.704081209	3.704081209
7157	TP53	rs1042522	17	"7520197"	23%	49%	41%	33%	Nonsynon	72%	3.26	0	0.428610195	3.688610195
7704	ZBTB16	rs2852789	11	"113442324"	49%	50%	42%	1%	Intron	71%	2.25	0	1.436423879	3.686423879
1146	CHRNG	rs2853462	2	"233115364"	22%	29%	29%	8%	Intron	73%	2.27	1.351639989	0.063780863	3.685420852
1136	CHRNA3	rs8192475	15	"76698285"	4%	0%	0%	0%	Nonsynon	76%	3.29	0	0.389780209	3.679780209
10207	INADL	rs2476190	1	"62351532"	42%	6%	4%	40%	Intron	76%	2.29	0	1.387578348	3.677578348
10207	INADL	rs2476189	1	"62351505"	42%	6%	4%	32%	Intron	76%	2.29	0	1.387194959	3.677194959
51807	TUBA8	rs9618203	22	"16987872"	12%	31%	24%	14%	Intron	.	2	0	1.666417319	3.666417319
1312	COMT	rs4633	22	"18330235"	48%	23%	22%	27%	Synon	74%	2.77	0.163675884	0.732133018	3.665808902
55584	CHRNA9	rs10024518	4	"40034060"	0%	0%	0%	3%	Nonsynon	75%	3.28	0.385102784	0	3.665102784
1140	CHRNB1	rs2302761	17	"7299244"	23%	3%	2%	13%	Intron	77%	2.3	1.336299075	0.028314641	3.664613716
10207	INADL	rs1286823	1	"62029624"	12%	3%	1%	0%	Nonsynon	79%	3.31	0	0.352803699	3.662803699
10207	INADL	rs12748525	1	"62197404"	41%	0%	5%	.	Intron	.	2	0	1.653778703	3.653778703
10207	INADL	rs10889262	1	"62116695"	49%	36%	21%	44%	Intron	.	2	0	1.653153345	3.653153345
10207	INADL	rs11207831	1	"62019977"	48%	26%	27%	12%	Intron	.	2	0	1.652408901	3.652408901
1813	DRD2	rs12799083	11	"112804280"	2%	0%	0%	0%	Intron	.	2	0	1.648983921	3.648983921
6532	SLC6A4	rs6355	17	"25572936"	3%	0%	0%	0%	Nonsynon	77%	3.3	0	0.344757712	3.644757712
1137	CHRNA4	rs2273505	20	"61461322"	.	.	.	.	Intron	75%	2.28	1.364516253	0	3.644516253
2099	ESR1	rs3020409	6	"152366581"	.	.	.	.	Intron	.	2	1.640164518	0	3.640164518
10207	INADL	rs1475563	1	"62352411"	28%	28%	17%	43%	Synon	79%	2.81	0	0.82418475	3.63418475
10207	INADL	rs17378676	1	"61985192"	7%	20%	3%	3%	Intron	.	2	0	1.627216832	3.627216832
5359	PLSCR1	rs343320	3	"147717599"	8%	0%	0%	0%	Nonsynon	85%	3.36	0	0.265840887	3.625840887
81027	TUBB1	rs10485828	20	"57034050"	20%	16%	21%	0%	mRNA-UTR	71%	2.5	0	1.123504635	3.623504635
10207	INADL	rs6587948	1	"62104163"	45%	24%	9%	48%	Intron	.	2	0	1.620074763	3.620074763
1139	CHRNA7	rs7175581	15	"30172759"	44%	42%	33%	8%	Intron	.	2	0	1.614779938	3.614779938
8973	CHRNA6	rs16891583	8	"42730159"	0%	1%	1%	0%	Nonsynon	83%	3.34	0.251811973	0	3.591811973
4842	NOS1	rs12829185	12	"116178403"	19%	40%	24%	8%	Intron	.	2	0	1.57758631	3.57758631
10207	INADL	rs1572670	1	"62079407"	49%	24%	8%	39%	Intron	76%	2.29	0	1.280767684	3.570767684
10207	INADL	rs2251182	1	"62165982"	11%	12%	11%	18%	Intron	70%	2.24	0	1.327715897	3.567715897
2099	ESR1	rs2982705	6	"152389551"	39%	47%	43%	26%	Intron	.	2	0.684029655	0.874874123	3.558903778
10207	INADL	rs12090332	1	"62222031"	19%	5%	7%	1%	Intron	.	2	0	1.542803073	3.542803073
10207	INADL	rs2365738	1	"62241986"	24%	6%	11%	19%	Intron	.	2	0	1.540078237	3.540078237
6571	SLC18A2	rs363411	10	"119003622"	1%	14%	13%	0%	Synon	75%	2.78	0	0.749403388	3.529403388
1312	COMT	rs6267	22	"18330263"	0%	6%	7%	0%	Nonsynon	74%	3.27	0.249491605	0	3.519491605
2060	EPS15	rs17567	1	"51599509"	21%	0%	0%	48%	Nonsynon	83%	3.34	0	0.165842369	3.505842369
10207	INADL	rs3790575	1	"62047119"	17%	46%	43%	9%	Intron	70%	2.24	0	1.262554649	3.502554649
1140	CHRNB1	rs2302765	17	"7291699"	15%	21%	17%	20%	Intron	81%	2.33	0.223298816	0.949088433	3.502387249
1312	COMT	rs5031015	22	"18331103"	0%	0%	0%	3%	Nonsynon	74%	3.27	0.230622674	0	3.500622674
1135	CHRNA2	rs747111	8	"27381390"	22%	13%	19%	2%	Intron	.	2	0	1.498878133	3.498878133
1636	ACE	rs4316	17	"58916041"	49%	24%	44%	43%	Synon	76%	2.79	0	0.707246769	3.497246769
7704	ZBTB16	rs599994	11	"113587464"	32%	39%	43%	8%	Intron	.	2	0	1.488448166	3.488448166
1813	DRD2	rs17601612	11	"112822955"	42%	2%	2%	9%	Intron	.	2	0	1.488122519	3.488122519
10207	INADL	rs7418709	1	"62352495"	13%	33%	22%	32%	Synon	79%	2.81	0	0.677361916	3.487361916
1143	CHRNB4	rs950776	15	"76713073"	30%	16%	14%	6%	Intron	71%	2.25	0.07007044	1.167222802	3.487293242
1135	CHRNA2	rs2472553	8	"27384428"	18%	42%	48%	16%	Nonsynon	.	3	0.258848401	0.227908633	3.486757034
10207	INADL	rs2498967	1	"62205688"	43%	1%	6%	28%	Intron	.	2	0	1.478113534	3.478113534
627	BDNF	rs2049045	11	"27650817"	18%	0%	0%	0%	Intron	70%	2.24	0.057495894	1.179103765	3.476599659
55584	CHRNA9	rs10009228	4	"40051179"	21%	12%	22%	35%	Nonsynon	78%	3.3	0.162411562	0.014187593	3.476599155
7704	ZBTB16	rs2073846	11	"113489527"	19%	21%	28%	3%	Intron	.	2	0	1.465827376	3.465827376
316	AOX1	rs4672866	2	"201193894"	34%	33%	43%	14%	Intron	.	2	1.103473783	0.361301434	3.464775217
7704	ZBTB16	rs2852798	11	"113508552"	10%	2%	0%	0%	Intron	.	2	0	1.46375982	3.46375982
10207	INADL	rs2499004	1	"62143868"	23%	0%	0%	1%	Intron	.	2	0	1.46204447	3.46204447
10207	INADL	rs1332637	1	"62144815"	23%	0%	0%	30%	Intron	.	2	0	1.46054174	3.46054174
10207	INADL	rs2245512	1	"62143461"	23%	0%	0%	30%	Intron	.	2	0	1.459084311	3.459084311
10207	INADL	rs12072734	1	"62378968"	10%	0%	0%	14%	Intron	.	2	0	1.456051341	3.456051341
10207	INADL	rs692227	1	"61995146"	5%	20%	4%	12%	Intron	.	2	0	1.45416228	3.45416228
316	AOX1	rs2293528	2	"201177394"	31%	50%	43%	47%	Intron	.	2	0	1.45125101	3.45125101
624	BDKRB2	rs10130005	14	"95770733"	20%	16%	21%	15%	Intron	.	2	0	1.44935138	3.44935138
1135	CHRNA2	rs735421	8	"27375209"	24%	18%	27%	7%	Intron	75%	2.28	0	1.169219245	3.449219245
316	AOX1	rs6745304	2	"201197735"	.	.	.	.	Intron	71%	2.25	1.197226275	0	3.447226275
10207	INADL	rs11207912	1	"62382874"	10%	0%	0%	14%	Intron	.	2	0	1.44677911	3.44677911
10207	INADL	rs11581307	1	"62283045"	43%	1%	7%	12%	Intron	71%	2.25	0	1.188267725	3.438267725
1141	CHRNB2	rs4845378	1	"152811275"	.	.	.	0%	Intron	85%	2.36	1.071604148	0	3.431604148
1143	CHRNB4	rs3743072	15	"76708817"	0%	6%	7%	.	Synon	88%	2.89	0.537602002	0	3.427602002
1956	EGFR	rs887826	7	"55122222"	16%	1%	1%	3%	Intron	75%	2.28	0	1.14620539	3.42620539
1813	DRD2	rs1799978	11	"112851561"	3%	14%	11%	13%	Locus	.	1.75	1.194499142	0.479812517	3.424311659
1139	CHRNA7	rs11071515	15	"30136799"	3%	2%	8%	0%	Intron	.	2	0	1.420857232	3.420857232
7704	ZBTB16	rs375328	11	"113610805"	10%	9%	12%	4%	Intron	.	2	0	1.420511595	3.420511595
7314	UBB	rs1065103	17	"16226580"	.	.	.	.	Nonsynon	92%	3.42	0	0	3.42
7314	UBB	rs3202129	17	"16226269"	.	.	.	.	Nonsynon	92%	3.42	0	0	3.42
7314	UBB	rs11550545	17	"16225968"	0%	0%	0%	0%	Nonsynon	92%	3.42	0	0	3.42
7314	UBB	rs11550548	17	"16226311"	.	.	.	.	Nonsynon	92%	3.42	0	0	3.42
7314	UBB	rs34227126	17	"16226033"	.	.	.	.	Nonsynon	92%	3.42	0	0	3.42
2099	ESR1	rs7755185	6	"152381308"	37%	46%	46%	49%	Intron	.	2	1.038104526	0.37894831	3.417052836
3725	JUN	rs11688	1	"59020581"	7%	3%	0%	25%	Synon	87%	2.88	0	0.536937591	3.416937591
7704	ZBTB16	rs627858	11	"113579241"	28%	19%	24%	15%	Intron	.	2	0	1.416257961	3.416257961
10207	INADL	rs3790577	1	"62029811"	42%	46%	31%	28%	Intron	79%	2.31	0	1.106146508	3.416146508
1143	CHRNB4	rs11636753	15	"76716001"	34%	16%	17%	35%	Intron	.	2	0	1.411245514	3.411245514
1956	EGFR	rs759169	7	"55122130"	18%	1%	2%	3%	Intron	75%	2.28	0	1.130540805	3.410540805
10971	YWHAQ	rs11544465	2	"9687816"	.	.	.	.	Nonsynon	91%	3.41	0	0	3.41
10207	INADL	rs7545272	1	"62220833"	27%	43%	41%	46%	Intron	.	2	0	1.406287714	3.406287714
7280	TUBB2A	rs1054331	6	"3099832"	.	.	.	.	Nonsynon	90%	3.4	0	0	3.4
7280	TUBB2A	rs1054419	6	"3099137"	.	.	.	.	Nonsynon	90%	3.4	0	0	3.4
7280	TUBB2A	rs2808001	6	"3099691"	.	.	.	.	Nonsynon	90%	3.4	0	0	3.4
7280	TUBB2A	rs2808002	6	"3099938"	.	.	.	.	Nonsynon	90%	3.4	0	0	3.4
6667	SP1	rs3741665	12	"52091142"	.	0%	1%	0%	Nonsynon	90%	3.4	0	0	3.4
1134	CHRNA1	rs6739001	2	"175321723"	0%	0%	0%	8%	Nonsynon	90%	3.4	0	0	3.4
6667	SP1	rs35450907	12	"52091022"	.	.	.	.	Nonsynon	90%	3.4	0	0	3.4
1636	ACE	rs4976	17	"58924669"	0%	0%	0%	0%	Nonsynon	89%	3.4	0	0	3.4
1636	ACE	rs4977	17	"58925029"	.	.	.	.	Nonsynon	89%	3.4	0	0	3.4
627	BDNF	rs1048218	11	"27636463"	0%	0%	0%	0%	Nonsynon	89%	3.4	0	0	3.4
627	BDNF	rs1048220	11	"27636314"	0%	0%	0%	0%	Nonsynon	89%	3.4	0	0	3.4
627	BDNF	rs1048221	11	"27636308"	0%	0%	0%	0%	Nonsynon	89%	3.4	0	0	3.4
627	BDNF	rs8192466	11	"27636683"	0%	0%	0%	0%	Nonsynon	89%	3.4	0	0	3.4
6667	SP1	rs35376163	12	"52062807"	.	.	.	.	Nonsynon	89%	3.4	0	0	3.4
1144	CHRND	rs41265127	2	"233104347"	.	.	.	.	Nonsynon	89%	3.4	0	0	3.4
627	BDNF	rs2030324	11	"27683491"	43%	33%	46%	45%	Intron	68%	2.23	1.053547735	0.112702237	3.396249972
10207	INADL	rs10889256	1	"62042943"	43%	48%	35%	47%	Intron	71%	2.25	0	1.145071147	3.395071147
10383	TUBB2C	rs9897	9	"139257773"	.	.	.	.	Nonsynon	88%	3.39	0	0	3.39
203068	TUBB	rs1059145	6	"30799465"	.	.	.	.	Nonsynon	88%	3.39	0	0	3.39
203068	TUBB	rs1060432	6	"30800103"	.	.	.	.	Nonsynon	88%	3.39	0	0	3.39
203068	TUBB	rs2394395	6	"30799932"	0%	0%	0%	0%	Nonsynon	88%	3.39	0	0	3.39
203068	TUBB	rs2394397	6	"30799963"	.	.	.	.	Nonsynon	88%	3.39	0	0	3.39
203068	TUBB	rs2394398	6	"30799986"	.	.	.	.	Nonsynon	88%	3.39	0	0	3.39
203068	TUBB	rs3201397	6	"30800112"	.	.	.	.	Nonsynon	88%	3.39	0	0	3.39
203068	TUBB	rs3873305	6	"30800031"	.	.	.	.	Nonsynon	88%	3.39	0	0	3.39
203068	TUBB	rs3873306	6	"30800061"	.	.	.	.	Nonsynon	88%	3.39	0	0	3.39
203068	TUBB	rs3873308	6	"30800128"	.	.	.	.	Nonsynon	88%	3.39	0	0	3.39
203068	TUBB	rs3873309	6	"30800144"	0%	0%	0%	0%	Nonsynon	88%	3.39	0	0	3.39
203068	TUBB	rs3873310	6	"30800153"	.	.	.	.	Nonsynon	88%	3.39	0	0	3.39
203068	TUBB	rs3901219	6	"30799682"	.	.	.	.	Nonsynon	88%	3.39	0	0	3.39
10383	TUBB2C	rs9330200	9	"139257472"	0%	0%	0%	0%	Nonsynon	88%	3.39	0	0	3.39
10383	TUBB2C	rs11545604	9	"139257292"	.	.	.	.	Nonsynon	88%	3.39	0	0	3.39
10383	TUBB2C	rs11545608	9	"139256949"	.	.	.	.	Nonsynon	88%	3.39	0	0	3.39
10383	TUBB2C	rs11545611	9	"139256813"	.	.	.	.	Nonsynon	88%	3.39	0	0	3.39
10383	TUBB2C	rs11545615	9	"139256786"	.	.	.	.	Nonsynon	88%	3.39	0	0	3.39
203068	TUBB	rs11546750	6	"30799451"	.	.	.	.	Nonsynon	88%	3.39	0	0	3.39
203068	TUBB	rs11546751	6	"30799249"	.	.	.	.	Nonsynon	88%	3.39	0	0	3.39
10383	TUBB2C	rs13298809	9	"139257492"	.	.	.	.	Nonsynon	88%	3.39	0	0	3.39
203068	TUBB	rs17851849	6	"30799710"	.	.	.	.	Nonsynon	88%	3.39	0	0	3.39
1137	CHRNA4	rs28931591	20	"61452356"	.	.	.	.	Nonsynon	88%	3.39	0	0	3.39
1143	CHRNB4	rs35379044	15	"76708682"	.	.	.	.	Nonsynon	88%	3.39	0	0	3.39
1137	CHRNA4	rs45604738	20	"61452047"	.	.	.	.	Nonsynon	88%	3.39	0	0	3.39
10207	INADL	rs12728194	1	"62230375"	26%	44%	39%	18%	Intron	.	2	0	1.389046574	3.389046574
10207	INADL	rs2476191	1	"62352051"	42%	6%	5%	10%	Intron	.	2	0	1.388256942	3.388256942
1956	EGFR	rs11238350	7	"55127654"	18%	1%	2%	3%	Intron	71%	2.25	0	1.134301869	3.384301869
10207	INADL	rs11207882	1	"62219665"	28%	43%	41%	26%	Intron	.	2	0	1.383932715	3.383932715
1136	CHRNA3	rs8029939	15	"76675404"	0%	0%	0%	20%	mRNA-UTR	.	2.25	1.131355562	0	3.381355562
10207	INADL	rs2498980	1	"62298568"	37%	.	.	43%	Intron	.	2	0.8569852	0.52332427	3.38030947
3725	JUN	rs9989	1	"59020441"	.	.	.	.	Nonsynon	87%	3.38	0	0	3.38
10381	TUBB3	rs4539594	16	"88528787"	.	.	.	.	Nonsynon	87%	3.38	0	0	3.38
10381	TUBB3	rs11554952	16	"88529672"	0%	0%	0%	0%	Nonsynon	87%	3.38	0	0	3.38
1146	CHRNG	rs17838626	2	"233115945"	.	.	.	.	Nonsynon	87%	3.38	0	0	3.38
6532	SLC6A4	rs28914834	17	"25558878"	.	.	.	.	Nonsynon	87%	3.38	0	0	3.38
1145	CHRNE	rs4790235	17	"4746831"	4%	0%	0%	0%	Nonsynon	73%	3.27	0	0.109693019	3.379693019
1139	CHRNA7	rs885071	15	"30111868"	19%	38%	30%	43%	Intron	67%	2.22	0.197910742	0.961549139	3.379459881
10207	INADL	rs12062458	1	"62224166"	28%	43%	41%	27%	Intron	.	2	0	1.378409777	3.378409777
29924	EPN1	rs2303760	19	"60892950"	2%	3%	5%	0%	Intron	74%	2.27	0	1.106660036	3.376660036
10207	INADL	rs6670928	1	"62225109"	28%	.	.	.	Intron	.	2	0	1.376008391	3.376008391
316	AOX1	rs4428003	2	"201195361"	31%	49%	40%	47%	Intron	.	2	0	1.375840886	3.375840886
9632	SEC24C	rs10824031	10	"75179279"	40%	4%	10%	15%	Intron	.	2	1.154281982	0.220774549	3.375056531
1140	CHRNB1	rs3855924	17	"7301047"	15%	22%	18%	16%	mRNA-UTR	.	2.25	0.187086643	0.935689172	3.372775815
316	AOX1	rs3731722	2	"201242634"	3%	6%	11%	3%	Nonsynon	85%	3.36	0	0.012121555	3.372121555
6531	SLC6A3	rs6348	5	"1473801"	1%	0%	0%	22%	Synon	81%	2.83	0	0.541174123	3.371174123
316	AOX1	rs4614918	2	"201196411"	35%	50%	41%	.	Intron	.	2	0	1.37069134	3.37069134
1138	CHRNA5	rs1042500	15	"76670002"	.	.	.	.	Nonsynon	86%	3.37	0	0	3.37
624	BDKRB2	rs2227279	14	"95777479"	0%	0%	0%	9%	Nonsynon	86%	3.37	0	0	3.37
51807	TUBA8	rs2234333	22	"16989647"	0%	1%	0%	0%	Nonsynon	86%	3.37	0	0	3.37
347733	TUBB2B	rs11550259	6	"3171872"	.	.	.	.	Nonsynon	86%	3.37	0	0	3.37
347733	TUBB2B	rs11550267	6	"3171476"	.	.	.	.	Nonsynon	86%	3.37	0	0	3.37
51545	ZNF581	rs12982230	19	"60847819"	.	.	.	.	Nonsynon	86%	3.37	0	0	3.37
9632	SEC24C	rs16930872	10	"75199718"	0%	0%	0%	0%	Nonsynon	86%	3.37	0	0	3.37
1636	ACE	rs28730839	17	"58914233"	.	.	.	.	Nonsynon	86%	3.37	0	0	3.37
84617	TUBB6	rs35960956	18	"12315451"	.	.	.	.	Nonsynon	86%	3.37	0	0	3.37
1958	EGR1	rs45442194	5	"137830472"	.	.	.	.	Nonsynon	86%	3.37	0	0	3.37
1958	EGR1	rs45526437	5	"137830694"	.	.	.	.	Nonsynon	86%	3.37	0	0	3.37
1958	EGR1	rs45613532	5	"137830469"	.	.	.	.	Nonsynon	86%	3.37	0	0	3.37
10207	INADL	rs17122873	1	"62212138"	24%	0%	8%	.	Intron	.	2	0	1.367994447	3.367994447
1956	EGFR	rs845550	7	"55204268"	9%	0%	0%	13%	Intron	.	2	0	1.366609522	3.366609522
316	AOX1	rs2348021	2	"201197003"	31%	49%	42%	48%	Intron	.	2	0	1.364655008	3.364655008
10207	INADL	rs2482898	1	"62225757"	12%	0%	0%	0%	Intron	.	2	0	1.363889492	3.363889492
10207	INADL	rs7551399	1	"61979842"	7%	19%	4%	10%	Locus	.	1.75	0	1.613756336	3.363756336
1139	CHRNA7	rs7170028	15	"30212293"	48%	29%	33%	31%	Intron	.	2	0	1.36149407	3.36149407
51807	TUBA8	rs8140197	22	"16993045"	9%	12%	11%	32%	Intron	.	2	0	1.360569893	3.360569893
10207	INADL	rs7519647	1	"62034829"	43%	46%	31%	22%	Intron	69%	2.24	0	1.120128877	3.360128877
10382	TUBB4	rs1053262	19	"6447045"	.	.	.	.	Nonsynon	85%	3.36	0	0	3.36
10382	TUBB4	rs1053267	19	"6446416"	.	.	.	.	Nonsynon	85%	3.36	0	0	3.36
57053	CHRNA10	rs2231542	11	"3645191"	.	.	.	.	Nonsynon	85%	3.36	0	0	3.36
57053	CHRNA10	rs2231543	11	"3645169"	.	.	.	.	Nonsynon	85%	3.36	0	0	3.36
1958	EGR1	rs13181973	5	"137829432"	1%	0%	0%	0%	Nonsynon	85%	3.36	0	0	3.36
6464	SHC1	rs17847462	1	"153209382"	.	.	.	.	Nonsynon	85%	3.36	0	0	3.36
1141	CHRNB2	rs35834206	1	"152811113"	.	.	.	.	Nonsynon	85%	3.36	0	0	3.36
7704	ZBTB16	rs669024	11	"113584417"	42%	43%	45%	3%	Intron	.	2	0	1.358445087	3.358445087
1813	DRD2	rs4986918	11	"112800452"	1%	0%	0%	8%	Synon	81%	2.83	0.251811973	0.275754942	3.357566915
10207	INADL	rs2482856	1	"62148216"	22%	0%	0%	.	Intron	.	2	0	1.356995767	3.356995767
1956	EGFR	rs759160	7	"55148936"	19%	0%	0%	47%	Intron	69%	2.24	0	1.116569171	3.356569171
10207	INADL	rs2482854	1	"62148128"	23%	0%	0%	1%	Intron	.	2	0	1.356184839	3.356184839
316	AOX1	rs2465664	2	"201172340"	31%	48%	41%	47%	Intron	.	2	0	1.351140984	3.351140984
81027	TUBB1	rs6070697	20	"57032797"	18%	12%	9%	13%	Nonsynon	84%	3.35	0	0	3.35
1636	ACE	rs13306085	17	"58913576"	0%	0%	0%	0%	Nonsynon	84%	3.35	0	0	3.35
316	AOX1	rs35217482	2	"201207801"	.	.	.	.	Nonsynon	84%	3.35	0	0	3.35
81027	TUBB1	rs35565630	20	"57032698"	.	.	.	.	Nonsynon	84%	3.35	0	0	3.35
1636	ACE	rs35865660	17	"58913765"	.	.	.	.	Nonsynon	84%	3.35	0	0	3.35
81027	TUBB1	rs41303899	20	"57032203"	.	.	.	.	Nonsynon	84%	3.35	0	0	3.35
627	BDNF	rs7934165	11	"27688559"	43%	33%	44%	45%	Intron	78%	2.3	0.928117993	0.115515718	3.343633711
10207	INADL	rs17378746	1	"62195917"	15%	0%	5%	0%	Intron	.	2	0	1.343136944	3.343136944
6233	RPS27A	rs6545480	2	"55314255"	26%	38%	48%	25%	Intron	.	2	0	1.342918033	3.342918033
1636	ACE	rs4459610	17	"58938452"	42%	20%	21%	47%	Nonsynon	.	3	0	0.342449869	3.342449869
5743	PTGS2	rs5272	1	"184910460"	0%	0%	0%	1%	Nonsynon	83%	3.34	0	0	3.34
5743	PTGS2	rs5273	1	"184910391"	0%	0%	0%	4%	Nonsynon	83%	3.34	0	0	3.34
6233	RPS27A	rs1063305	2	"55316114"	.	.	.	.	Nonsynon	83%	3.34	0	0	3.34
6531	SLC6A3	rs2617604	5	"1496189"	.	.	.	.	Nonsynon	83%	3.34	0	0	3.34
5743	PTGS2	rs3218625	1	"184910164"	0%	4%	5%	0%	Nonsynon	83%	3.34	0	0	3.34
1636	ACE	rs3730043	17	"58922309"	.	.	.	.	Nonsynon	83%	3.34	0	0	3.34
4842	NOS1	rs9658356	12	"116208401"	1%	0%	0%	0%	Nonsynon	83%	3.34	0	0	3.34
7534	YWHAZ	rs11551365	8	"102030067"	.	.	.	.	Nonsynon	83%	3.34	0	0	3.34
6233	RPS27A	rs11557873	2	"55316173"	.	.	.	.	Nonsynon	83%	3.34	0	0	3.34
6233	RPS27A	rs13028202	2	"55316071"	0%	0%	0%	0%	Nonsynon	83%	3.34	0	0	3.34
6233	RPS27A	rs13028392	2	"55316074"	0%	0%	0%	0%	Nonsynon	83%	3.34	0	0	3.34
8973	CHRNA6	rs35592906	8	"42731041"	.	.	.	.	Nonsynon	83%	3.34	0	0	3.34
8973	CHRNA6	rs35812517	8	"42730558"	.	.	.	.	Nonsynon	83%	3.34	0	0	3.34
8973	CHRNA6	rs41265264	8	"42730723"	.	.	.	.	Nonsynon	83%	3.34	0	0	3.34
7311	UBA52	rs12807	19	"18546743"	.	.	.	.	Nonsynon	82%	3.34	0	0	3.34
1813	DRD2	rs1110977	11	"112788575"	0%	0%	0%	0%	Nonsynon	82%	3.34	0	0	3.34
1813	DRD2	rs1800496	11	"112788698"	.	0%	0%	0%	Nonsynon	82%	3.34	0	0	3.34
1813	DRD2	rs1801028	11	"112788694"	.	.	.	.	Nonsynon	82%	3.34	0	0	3.34
113878	DTX2	rs2690589	7	"75947874"	.	.	.	.	Nonsynon	82%	3.34	0	0	3.34
2099	ESR1	rs9340773	6	"152170969"	.	.	.	.	Nonsynon	82%	3.34	0	0	3.34
2099	ESR1	rs17847065	6	"152171177"	.	.	.	.	Nonsynon	82%	3.34	0	0	3.34
1138	CHRNA5	rs45485697	15	"76667807"	.	.	.	.	Nonsynon	82%	3.34	0	0	3.34
1139	CHRNA7	rs12899561	15	"30163941"	4%	2%	8%	2%	Intron	.	2	0	1.339998755	3.339998755
10207	INADL	rs7528431	1	"62285845"	43%	1%	7%	49%	Intron	.	2	0	1.336277879	3.336277879
1139	CHRNA7	rs7175359	15	"30212239"	48%	29%	33%	21%	Intron	.	2	0	1.335665618	3.335665618
1636	ACE	rs4309	17	"58913655"	46%	24%	49%	8%	Synon	84%	2.85	0	0.484666447	3.334666447
1956	EGFR	rs917881	7	"55129799"	16%	0%	1%	4%	Intron	.	2	0	1.333576002	3.333576002
10207	INADL	rs2498955	1	"62180505"	11%	13%	11%	15%	Intron	.	2	0	1.330972808	3.330972808
1636	ACE	rs4303	17	"58911555"	0%	0%	0%	9%	Nonsynon	81%	3.33	0	0	3.33
1636	ACE	rs4314	17	"58915036"	0%	0%	0%	0%	Nonsynon	81%	3.33	0	0	3.33
7280	TUBB2A	rs1140970	6	"3101280"	.	.	.	.	Nonsynon	81%	3.33	0	0	3.33
1144	CHRND	rs2229194	2	"233106942"	.	.	.	.	Nonsynon	81%	3.33	0	0	3.33
1636	ACE	rs3730025	17	"58911505"	1%	0%	0%	0%	Nonsynon	81%	3.33	0	0	3.33
6464	SHC1	rs8191981	1	"153207887"	.	.	.	.	Nonsynon	81%	3.33	0	0	3.33
4842	NOS1	rs9658482	12	"116156797"	.	.	.	.	Nonsynon	81%	3.33	0	0	3.33
7280	TUBB2A	rs11550262	6	"3100915"	.	.	.	.	Nonsynon	81%	3.33	0	0	3.33
10987	COPS5	rs11557196	8	"68134053"	0%	0%	0%	0%	Nonsynon	81%	3.33	0	0	3.33
10987	COPS5	rs11557198	8	"68134140"	0%	0%	0%	0%	Nonsynon	81%	3.33	0	0	3.33
1956	EGFR	rs17290699	7	"55236391"	.	.	.	.	Nonsynon	81%	3.33	0	0	3.33
1145	CHRNE	rs28999110	17	"4745145"	.	.	.	.	Nonsynon	81%	3.33	0	0	3.33
84708	LNX1	rs34296513	4	"54022398"	.	.	.	.	Nonsynon	81%	3.33	0	0	3.33
1956	EGFR	rs34352568	7	"55236529"	.	.	.	.	Nonsynon	81%	3.33	0	0	3.33
1139	CHRNA7	rs34688612	15	"30110460"	.	.	.	.	Nonsynon	81%	3.33	0	0	3.33
2060	EPS15	rs35717484	1	"51644222"	.	.	.	.	Nonsynon	81%	3.33	0	0	3.33
1956	EGFR	rs35918369	7	"55240800"	.	.	.	.	Nonsynon	81%	3.33	0	0	3.33
1956	EGFR	rs41321844	7	"55240656"	.	.	.	.	Nonsynon	81%	3.33	0	0	3.33
4842	NOS1	rs41340250	12	"116252729"	.	.	.	.	Nonsynon	81%	3.33	0	0	3.33
4842	NOS1	rs41514244	12	"116252800"	.	.	.	.	Nonsynon	81%	3.33	0	0	3.33
2099	ESR1	rs726282	6	"152344347"	3%	36%	39%	4%	Intron	74%	2.27	1.012333735	0.047383198	3.329716933
10207	INADL	rs6686958	1	"62234687"	28%	43%	41%	47%	Intron	.	2	0	1.328401776	3.328401776
1139	CHRNA7	rs12904275	15	"30158381"	2%	2%	7%	0%	Intron	.	2	0	1.32580302	3.32580302
1140	CHRNB1	rs2302762	17	"7299585"	22%	26%	20%	37%	Intron	.	2	0.705533774	0.620189761	3.325723535
627	BDNF	rs7104207	11	"27657371"	.	.	.	.	Intron	.	2	1.320572103	0	3.320572103
10207	INADL	rs2482851	1	"62141932"	23%	0%	0%	30%	Intron	.	2	0	1.320118602	3.320118602
1636	ACE	rs4364	17	"58928394"	0%	0%	0%	14%	Nonsynon	80%	3.32	0	0	3.32
1636	ACE	rs4980	17	"58928374"	0%	0%	0%	0%	Nonsynon	80%	3.32	0	0	3.32
1636	ACE	rs4981	17	"58928425"	.	.	.	.	Nonsynon	80%	3.32	0	0	3.32
9632	SEC24C	rs1804046	10	"75200845"	.	.	.	.	Nonsynon	80%	3.32	0	0	3.32
6532	SLC6A4	rs2228673	17	"25569357"	.	.	.	.	Nonsynon	80%	3.32	0	0	3.32
6464	SHC1	rs8191984	1	"153204839"	.	.	.	.	Nonsynon	80%	3.32	0	0	3.32
29924	EPN1	rs11545669	19	"60897949"	.	.	.	.	Nonsynon	80%	3.32	0	0	3.32
7157	TP53	rs17881470	17	"7514656"	.	.	.	.	Nonsynon	80%	3.32	0	0	3.32
7157	TP53	rs17882252	17	"7514737"	.	.	.	.	Nonsynon	80%	3.32	0	0	3.32
6853	SYN1	rs34879762	23	"47363787"	.	.	.	.	Nonsynon	80%	3.32	0	0	3.32
9632	SEC24C	rs35005181	10	"75200044"	.	.	.	.	Nonsynon	80%	3.32	0	0	3.32
316	AOX1	rs35128788	2	"201182080"	.	.	.	.	Nonsynon	80%	3.32	0	0	3.32
6532	SLC6A4	rs35263750	17	"25569395"	.	.	.	.	Nonsynon	80%	3.32	0	0	3.32
7157	TP53	rs35993958	17	"7514673"	.	.	.	.	Nonsynon	80%	3.32	0	0	3.32
10207	INADL	rs2482850	1	"62141399"	22%	0%	0%	30%	Intron	.	2	0	1.31955715	3.31955715
10207	INADL	rs12756068	1	"62231746"	23%	6%	9%	2%	Intron	.	2	0	1.319478387	3.319478387
7704	ZBTB16	rs1672692	11	"113450819"	15%	11%	21%	17%	Intron	80%	2.32	0	0.999287473	3.319287473
1139	CHRNA7	rs16956147	15	"30124447"	1%	2%	8%	0%	Intron	.	2	0	1.317928877	3.317928877
51807	TUBA8	rs7290794	22	"16977209"	6%	1%	0%	4%	Intron	.	2	0	1.317377011	3.317377011
6464	SHC1	rs3766921	1	"153201877"	2%	2%	0%	41%	mRNA-UTR	73%	2.52	0	0.796318061	3.316318061
10207	INADL	rs12098048	1	"62275412"	43%	30%	32%	20%	Intron	71%	2.25	0	1.065287181	3.315287181
1956	EGFR	rs11543848	7	"55196749"	27%	40%	45%	6%	Nonsynon	73%	3.27	0	0.044764719	3.314764719
7704	ZBTB16	rs1047222	11	"113623244"	0%	0%	0%	0%	Nonsynon	79%	3.31	0	0	3.31
10207	INADL	rs1134767	1	"62228602"	43%	44%	41%	45%	Nonsynon	79%	3.31	0	0	3.31
10987	COPS5	rs1804694	8	"68136761"	0%	0%	0%	0%	Nonsynon	79%	3.31	0	0	3.31
1636	ACE	rs2229839	17	"58912765"	.	.	.	.	Nonsynon	79%	3.31	0	0	3.31
113878	DTX2	rs2270253	7	"75950169"	.	.	.	.	Nonsynon	79%	3.31	0	0	3.31
113878	DTX2	rs2462312	7	"75949772"	.	0%	0%	1%	Nonsynon	79%	3.31	0	0	3.31
113878	DTX2	rs2530609	7	"75950295"	.	.	.	.	Nonsynon	79%	3.31	0	0	3.31
4842	NOS1	rs9658279	12	"116252576"	.	.	.	.	Nonsynon	79%	3.31	0	0	3.31
10207	INADL	rs12140153	1	"62352479"	.	.	.	.	Nonsynon	79%	3.31	0	0	3.31
113878	DTX2	rs12534498	7	"75949874"	.	.	.	.	Nonsynon	79%	3.31	0	0	3.31
10207	INADL	rs13376115	1	"62352361"	0%	0%	0%	0%	Nonsynon	79%	3.31	0	0	3.31
1140	CHRNB1	rs17856698	17	"7291102"	0%	0%	0%	0%	Nonsynon	79%	3.31	0	0	3.31
1636	ACE	rs34126458	17	"58912668"	.	.	.	.	Nonsynon	79%	3.31	0	0	3.31
6532	SLC6A4	rs34542731	17	"25563908"	.	.	.	.	Nonsynon	79%	3.31	0	0	3.31
9632	SEC24C	rs34729114	10	"75196832"	.	.	.	.	Nonsynon	79%	3.31	0	0	3.31
2060	EPS15	rs34957183	1	"51640748"	.	.	.	.	Nonsynon	79%	3.31	0	0	3.31
1636	ACE	rs35141294	17	"58912683"	.	.	.	.	Nonsynon	79%	3.31	0	0	3.31
29924	EPN1	rs35764106	19	"60881892"	.	.	.	.	Nonsynon	79%	3.31	0	0	3.31
5359	PLSCR1	rs41267859	3	"147733956"	.	.	.	.	Nonsynon	79%	3.31	0	0	3.31
10207	INADL	rs41289428	1	"62352346"	.	.	.	.	Nonsynon	79%	3.31	0	0	3.31
10207	INADL	rs2799625	1	"62074290"	.	.	.	.	Intron	68%	2.23	0	1.075459079	3.305459079
2099	ESR1	rs6916218	6	"152352306"	.	.	.	.	Intron	66%	2.22	0.560667306	0.524399699	3.305067005
6667	SP1	rs3741651	12	"52063438"	18%	19%	32%	23%	Synon	89%	2.9	0	0.403955304	3.303955304
10207	INADL	rs1556482	1	"62242353"	25%	6%	9%	1%	Intron	.	2	0	1.303526534	3.303526534
10207	INADL	rs12731388	1	"62243223"	22%	2%	8%	1%	Intron	.	2	0	1.303400492	3.303400492
81027	TUBB1	rs415064	20	"57031366"	.	.	.	.	Nonsynon	78%	3.3	0	0	3.3
81027	TUBB1	rs463312	20	"57031365"	.	.	.	.	Nonsynon	78%	3.3	0	0	3.3
2060	EPS15	rs1802596	1	"51709976"	.	.	.	.	Nonsynon	78%	3.3	0	0	3.3
51807	TUBA8	rs2234328	22	"16987022"	.	.	.	.	Nonsynon	78%	3.3	0	0	3.3
2060	EPS15	rs4926893	1	"51709956"	0%	0%	0%	0%	Nonsynon	78%	3.3	0	0	3.3
10383	TUBB2C	rs11545606	9	"139256225"	.	.	.	.	Nonsynon	78%	3.3	0	0	3.3
84617	TUBB6	rs11548175	18	"12301001"	0%	0%	0%	0%	Nonsynon	78%	3.3	0	0	3.3
84617	TUBB6	rs11548176	18	"12301004"	0%	0%	0%	0%	Nonsynon	78%	3.3	0	0	3.3
84617	TUBB6	rs11548178	18	"12301031"	.	.	.	.	Nonsynon	78%	3.3	0	0	3.3
1636	ACE	rs13306091	17	"58920067"	0%	0%	2%	0%	Nonsynon	78%	3.3	0	0	3.3
1146	CHRNG	rs16829216	2	"233118537"	.	.	.	.	Nonsynon	78%	3.3	0	0	3.3
1140	CHRNB1	rs17856697	17	"7289349"	.	.	.	.	Nonsynon	78%	3.3	0	0	3.3
1956	EGFR	rs28929495	7	"55209201"	.	.	.	.	Nonsynon	78%	3.3	0	0	3.3
1636	ACE	rs34743858	17	"58927586"	.	.	.	.	Nonsynon	78%	3.3	0	0	3.3
316	AOX1	rs35345784	2	"201235894"	.	.	.	.	Nonsynon	78%	3.3	0	0	3.3
9632	SEC24C	rs35528438	10	"75193640"	.	.	.	.	Nonsynon	78%	3.3	0	0	3.3
55584	CHRNA9	rs35867374	4	"40051185"	.	.	.	.	Nonsynon	78%	3.3	0	0	3.3
9632	SEC24C	rs35875855	10	"75198611"	.	.	.	.	Nonsynon	78%	3.3	0	0	3.3
4842	NOS1	rs41356652	12	"116194629"	.	.	.	.	Nonsynon	78%	3.3	0	0	3.3
10207	INADL	rs1134764	1	"62094407"	0%	0%	0%	0%	Nonsynon	77%	3.3	0	0	3.3
57053	CHRNA10	rs2231546	11	"3644227"	.	.	.	.	Nonsynon	77%	3.3	0	0	3.3
57053	CHRNA10	rs2231547	11	"3644202"	9%	1%	0%	0%	Nonsynon	77%	3.3	0	0	3.3
57053	CHRNA10	rs2231548	11	"3644005"	.	.	.	.	Nonsynon	77%	3.3	0	0	3.3
6571	SLC18A2	rs3026051	10	"118993478"	0%	0%	0%	0%	Nonsynon	77%	3.3	0	0	3.3
113878	DTX2	rs6979487	7	"75969581"	.	.	.	.	Nonsynon	77%	3.3	0	0	3.3
1312	COMT	rs13306279	22	"18331803"	.	.	.	.	Nonsynon	77%	3.3	0	0	3.3
2099	ESR1	rs17847076	6	"152205474"	.	.	.	.	Nonsynon	77%	3.3	0	0	3.3
9632	SEC24C	rs17851695	10	"75189402"	.	.	.	.	Nonsynon	77%	3.3	0	0	3.3
6532	SLC6A4	rs28914832	17	"25562500"	.	.	.	.	Nonsynon	77%	3.3	0	0	3.3
2060	EPS15	rs41292521	1	"51646555"	.	.	.	.	Nonsynon	77%	3.3	0	0	3.3
6853	SYN1	rs41298474	23	"47319479"	.	.	.	.	Nonsynon	77%	3.3	0	0	3.3
316	AOX1	rs41309768	2	"201209936"	.	.	.	.	Nonsynon	77%	3.3	0	0	3.3
10207	INADL	rs12567320	1	"62249663"	28%	46%	41%	48%	Intron	.	2	0	1.298063237	3.298063237
1139	CHRNA7	rs16956132	15	"30112047"	3%	2%	9%	0%	Intron	.	2	0	1.294714678	3.294714678
1139	CHRNA7	rs12591836	15	"30148632"	4%	2%	7%	0%	Intron	.	2	0	1.291189769	3.291189769
1636	ACE	rs4317	17	"58916054"	0%	0%	0%	20%	Nonsynon	76%	3.29	0	0	3.29
1636	ACE	rs4318	17	"58916105"	0%	0%	0%	20%	Nonsynon	76%	3.29	0	0	3.29
6532	SLC6A4	rs6352	17	"25554319"	0%	7%	8%	0%	Nonsynon	76%	3.29	0	0	3.29
7311	UBA52	rs14446	19	"18545485"	.	.	.	.	Nonsynon	76%	3.29	0	0	3.29
10207	INADL	rs1286812	1	"62061318"	0%	0%	0%	3%	Nonsynon	76%	3.29	0	0	3.29
4842	NOS1	rs4519169	12	"116210340"	0%	0%	0%	0%	Nonsynon	76%	3.29	0	0	3.29
5743	PTGS2	rs4648279	1	"184911127"	0%	0%	0%	0%	Nonsynon	76%	3.29	0	0	3.29
1636	ACE	rs12709426	17	"58915488"	0%	0%	0%	6%	Nonsynon	76%	3.29	0	0	3.29
1139	CHRNA7	rs12899798	15	"30180831"	0%	0%	0%	0%	Nonsynon	76%	3.29	0	0	3.29
1956	EGFR	rs17289589	7	"55178544"	.	.	.	.	Nonsynon	76%	3.29	0	0	3.29
1636	ACE	rs17855598	17	"58916141"	.	.	.	.	Nonsynon	76%	3.29	0	0	3.29
6531	SLC6A3	rs28364997	5	"1456128"	.	.	.	.	Nonsynon	76%	3.29	0	0	3.29
1956	EGFR	rs28384375	7	"55200519"	.	.	.	.	Nonsynon	76%	3.29	0	0	3.29
1956	EGFR	rs28384376	7	"55200615"	.	.	.	.	Nonsynon	76%	3.29	0	0	3.29
6532	SLC6A4	rs28914833	17	"25561715"	.	.	.	.	Nonsynon	76%	3.29	0	0	3.29
7157	TP53	rs28934578	17	"7519131"	.	.	.	.	Nonsynon	76%	3.29	0	0	3.29
7157	TP53	rs28934873	17	"7519257"	.	.	.	.	Nonsynon	76%	3.29	0	0	3.29
7157	TP53	rs28934874	17	"7519204"	.	.	.	.	Nonsynon	76%	3.29	0	0	3.29
7157	TP53	rs28934875	17	"7519243"	.	.	.	.	Nonsynon	76%	3.29	0	0	3.29
7157	TP53	rs35163653	17	"7518925"	.	.	.	.	Nonsynon	76%	3.29	0	0	3.29
2060	EPS15	rs35326926	1	"51641765"	.	.	.	.	Nonsynon	76%	3.29	0	0	3.29
10207	INADL	rs35421196	1	"62276273"	.	.	.	.	Nonsynon	76%	3.29	0	0	3.29
6532	SLC6A4	rs35514331	17	"25561720"	.	.	.	.	Nonsynon	76%	3.29	0	0	3.29
1956	EGFR	rs35515689	7	"55178534"	.	.	.	.	Nonsynon	76%	3.29	0	0	3.29
10207	INADL	rs41289430	1	"62355435"	.	.	.	.	Nonsynon	76%	3.29	0	0	3.29
1139	CHRNA7	rs12593470	15	"30148531"	4%	2%	8%	1%	Intron	.	2	0	1.28693001	3.28693001
1140	CHRNB1	rs7215056	17	"7290774"	24%	3%	1%	26%	Intron	.	2	1.215382707	0.069244739	3.284627446
1813	DRD2	rs4630328	11	"112839419"	38%	2%	2%	9%	Intron	.	2	0	1.280650065	3.280650065
1956	EGFR	rs1140476	7	"55235583"	.	.	.	.	Nonsynon	75%	3.28	0	0	3.28
6464	SHC1	rs8191979	1	"153205286"	.	.	.	.	Nonsynon	75%	3.28	0	0	3.28
1636	ACE	rs12720746	17	"58914636"	0%	0%	0%	0%	Nonsynon	75%	3.28	0	0	3.28
1146	CHRNG	rs16829208	2	"233117360"	.	.	.	.	Nonsynon	75%	3.28	0	0	3.28
1956	EGFR	rs17336639	7	"55189247"	.	.	.	.	Nonsynon	75%	3.28	0	0	3.28
1956	EGFR	rs17337451	7	"55235538"	.	.	.	.	Nonsynon	75%	3.28	0	0	3.28
2060	EPS15	rs34202396	1	"51637392"	.	.	.	.	Nonsynon	75%	3.28	0	0	3.28
1146	CHRNG	rs34630130	2	"233117331"	.	.	.	.	Nonsynon	75%	3.28	0	0	3.28
6571	SLC18A2	rs45536833	10	"119003573"	.	.	.	.	Nonsynon	75%	3.28	0	0	3.28
4842	NOS1	rs10774909	12	"116158512"	18%	31%	42%	49%	Intron	74%	2.27	0	1.008034215	3.278034215
4842	NOS1	rs2291908	12	"116169521"	37%	48%	47%	21%	Intron	81%	2.33	0	0.946189254	3.276189254
10207	INADL	rs1134766	1	"62152858"	23%	15%	16%	8%	Synon	.	2.5	0	0.774076161	3.274076161
10207	INADL	rs2774939	1	"62386700"	2%	0%	0%	.	Intron	.	2	0	1.273759261	3.273759261
1312	COMT	rs6270	22	"18330150"	0%	0%	0%	0%	Nonsynon	74%	3.27	0	0	3.27
6531	SLC6A3	rs6345	5	"1475073"	.	.	.	.	Nonsynon	74%	3.27	0	0	3.27
1312	COMT	rs4986871	22	"18331236"	.	0%	0%	0%	Nonsynon	74%	3.27	0	0	3.27
10207	INADL	rs12141573	1	"62099814"	0%	0%	0%	0%	Nonsynon	74%	3.27	0	0	3.27
10207	INADL	rs12141598	1	"62099823"	0%	0%	0%	0%	Nonsynon	74%	3.27	0	0	3.27
10207	INADL	rs12141599	1	"62099826"	0%	0%	0%	0%	Nonsynon	74%	3.27	0	0	3.27
1636	ACE	rs13306087	17	"58910142"	.	.	.	.	Nonsynon	74%	3.27	0	0	3.27
1312	COMT	rs13306281	22	"18330323"	0%	0%	0%	0%	Nonsynon	74%	3.27	0	0	3.27
1956	EGFR	rs17337079	7	"55208270"	.	.	.	.	Nonsynon	74%	3.27	0	0	3.27
6571	SLC18A2	rs1042543	10	"118991244"	.	.	.	.	Nonsynon	73%	3.27	0	0	3.27
113878	DTX2	rs1638152	7	"75967694"	.	.	.	.	Nonsynon	73%	3.27	0	0	3.27
2060	EPS15	rs1802597	1	"51711186"	.	.	.	.	Nonsynon	73%	3.27	0	0	3.27
5743	PTGS2	rs3218622	1	"184912628"	0%	0%	0%	0%	Nonsynon	73%	3.27	0	0	3.27
7157	TP53	rs11540652	17	"7518263"	0%	0%	0%	0%	Nonsynon	73%	3.27	0	0	3.27
7311	UBA52	rs11548223	19	"18546884"	.	.	.	.	Nonsynon	73%	3.27	0	0	3.27
7157	TP53	rs17849781	17	"7517831"	.	.	.	.	Nonsynon	73%	3.27	0	0	3.27
1145	CHRNE	rs28929768	17	"4746342"	.	.	.	.	Nonsynon	73%	3.27	0	0	3.27
7157	TP53	rs28934571	17	"7518259"	.	.	.	.	Nonsynon	73%	3.27	0	0	3.27
7157	TP53	rs28934572	17	"7518275"	.	.	.	.	Nonsynon	73%	3.27	0	0	3.27
7157	TP53	rs28934573	17	"7518284"	.	.	.	.	Nonsynon	73%	3.27	0	0	3.27
7157	TP53	rs28934574	17	"7517819"	.	.	.	.	Nonsynon	73%	3.27	0	0	3.27
7157	TP53	rs28934575	17	"7518273"	.	.	.	.	Nonsynon	73%	3.27	0	0	3.27
7157	TP53	rs28934576	17	"7517845"	.	.	.	.	Nonsynon	73%	3.27	0	0	3.27
7157	TP53	rs28934577	17	"7518236"	.	.	.	.	Nonsynon	73%	3.27	0	0	3.27
1142	CHRNB3	rs35327613	8	"42710892"	.	.	.	.	Nonsynon	73%	3.27	0	0	3.27
10207	INADL	rs2482881	1	"62196595"	11%	11%	11%	15%	Intron	.	2	0	1.264454033	3.264454033
10207	INADL	rs2476188	1	"62348015"	38%	15%	10%	49%	Intron	.	2	0	1.263046126	3.263046126
10207	INADL	rs12747615	1	"62142326"	19%	41%	33%	8%	Intron	.	2	0	1.262917138	3.262917138
6532	SLC6A4	rs8073965	17	"25583308"	1%	0%	0%	0%	Intron	.	2	0	1.261926935	3.261926935
5743	PTGS2	rs20426	1	"184916043"	.	.	.	.	Nonsynon	72%	3.26	0	0	3.26
10207	INADL	rs2799627	1	"62102668"	0%	0%	0%	4%	Nonsynon	72%	3.26	0	0	3.26
4842	NOS1	rs9658403	12	"116186126"	.	.	.	.	Nonsynon	72%	3.26	0	0	3.26
7157	TP53	rs11540654	17	"7520083"	1%	0%	0%	0%	Nonsynon	72%	3.26	0	0	3.26
1137	CHRNA4	rs45622132	20	"61451657"	.	.	.	.	Nonsynon	72%	3.26	0	0	3.26
7704	ZBTB16	rs531831	11	"113577024"	23%	21%	22%	21%	Intron	95%	2.45	0	0.806292836	3.256292836
316	AOX1	rs6753383	2	"201192310"	34%	33%	42%	13%	Intron	.	2	0.812479279	0.44265933	3.255138609
6531	SLC6A3	rs7732456	5	"1445965"	2%	.	.	1%	mRNA-UTR	.	2.25	0.104025268	0.899694259	3.253719527
1956	EGFR	rs17518446	7	"55230461"	14%	0%	0%	0%	Intron	.	2	0	1.253154231	3.253154231
1139	CHRNA7	rs4779971	15	"30137256"	25%	17%	20%	12%	Intron	.	2	0	1.25247369	3.25247369
10207	INADL	rs7526836	1	"62241443"	24%	6%	12%	19%	Intron	.	2	0	1.251903572	3.251903572
10207	INADL	rs2886448	1	"62241605"	24%	6%	12%	19%	Intron	.	2	0	1.251880535	3.251880535
81027	TUBB1	rs45599044	20	"57027979"	.	.	.	.	Nonsynon	71%	3.25	0	0	3.25
7534	YWHAZ	rs964917	8	"102006631"	38%	42%	39%	41%	Intron	.	2	0	1.247826739	3.247826739
1137	CHRNA4	rs3787138	20	"61449668"	9%	16%	3%	49%	Intron	.	2	0.928117993	0.316740192	3.244858185
1139	CHRNA7	rs11071503	15	"30122248"	25%	17%	21%	13%	Intron	.	2	0	1.242720153	3.242720153
1139	CHRNA7	rs8037484	15	"30134166"	25%	17%	21%	13%	Intron	.	2	0	1.24039636	3.24039636
10207	INADL	rs36195976	1	"62122604"	.	.	.	.	Nonsynon	70%	3.24	0	0	3.24
1134	CHRNA1	rs6730111	2	"175335421"	1%	0%	8%	29%	Intron	.	2	0.850780887	0.38533243	3.236113317
1956	EGFR	rs4947987	7	"55192664"	15%	0%	0%	18%	Intron	.	2	0	1.23486835	3.23486835
4842	NOS1	rs11068428	12	"116178200"	34%	48%	46%	21%	Intron	80%	2.32	0	0.91286234	3.23286234
7704	ZBTB16	rs1939413	11	"113513730"	1%	12%	8%	2%	Intron	.	2	0	1.230237741	3.230237741
10207	INADL	rs6681153	1	"62309057"	40%	22%	12%	26%	Intron	.	2	0.950781977	0.278085892	3.228867869
2099	ESR1	rs1801132	6	"152307215"	18%	49%	48%	7%	Synon	80%	2.82	0	0.408852106	3.228852106
1140	CHRNB1	rs2302763	17	"7300001"	15%	22%	17%	16%	Intron	75%	2.28	0	0.948261865	3.228261865
1813	DRD2	rs2471857	11	"112803549"	17%	50%	41%	17%	Intron	69%	2.24	0.297569464	0.68244308	3.220012544
10207	INADL	rs2151124	1	"62192891"	10%	12%	11%	15%	Intron	.	2	0	1.216902256	3.216902256
1136	CHRNA3	rs3743075	15	"76696507"	32%	40%	49%	44%	Synon	79%	2.81	0.015022874	0.390497688	3.215520562
1139	CHRNA7	rs12898914	15	"30185624"	1%	0%	0%	0%	Intron	69%	2.24	0	0.975184837	3.215184837
6571	SLC18A2	rs363393	10	"118995757"	17%	1%	0%	0%	Intron	76%	2.29	0	0.919625722	3.209625722
1139	CHRNA7	rs12904458	15	"30207080"	48%	30%	33%	31%	Intron	.	2	0	1.207784305	3.207784305
1813	DRD2	rs4648318	11	"112818599"	18%	47%	44%	47%	Intron	72%	2.26	0.801342913	0.146281655	3.207624568
4842	NOS1	rs2682826	12	"116137221"	27%	24%	41%	16%	mRNA-UTR	71%	2.5	0	0.704127352	3.204127352
1956	EGFR	rs2072454	7	"55181842"	45%	48%	40%	48%	Synon	71%	2.75	0	0.45356	3.20356
7704	ZBTB16	rs1633535	11	"113520188"	4%	.	.	.	Intron	84%	2.35	0	0.851115515	3.201115515
2099	ESR1	rs6557177	6	"152326514"	17%	14%	13%	40%	Intron	.	2	0	1.198951143	3.198951143
624	BDKRB2	rs3809418	14	"95778983"	4%	11%	17%	0%	mRNA-UTR	.	2.25	0	0.94872512	3.19872512
51807	TUBA8	rs361776	22	"16989854"	5%	37%	31%	18%	Intron	86%	2.37	0	0.823876315	3.193876315
2099	ESR1	rs985695	6	"152328398"	17%	14%	13%	47%	Intron	.	2	0	1.193474628	3.193474628
10207	INADL	rs6685239	1	"62250506"	23%	6%	9%	3%	Intron	.	2	0	1.191800307	3.191800307
1139	CHRNA7	rs8025554	15	"30205709"	48%	29%	33%	28%	Intron	.	2	0	1.189514038	3.189514038
6531	SLC6A3	rs6347	5	"1464412"	28%	8%	8%	38%	Synon	74%	2.77	0	0.419294963	3.189294963
7704	ZBTB16	rs4936289	11	"113514439"	37%	38%	40%	11%	Intron	.	2	0	1.188748758	3.188748758
2060	EPS15	rs1065754	1	"51646539"	32%	1%	0%	9%	Synon	77%	2.8	0	0.387786078	3.187786078
10207	INADL	rs17313395	1	"62281216"	43%	0%	7%	6%	Intron	.	2	0	1.186308817	3.186308817
1813	DRD2	rs1124492	11	"112787485"	8%	40%	49%	32%	Intron	.	2	1.075204004	0.10987834	3.185082344
10207	INADL	rs11590812	1	"62283172"	44%	1%	8%	13%	Intron	.	2	0	1.184609955	3.184609955
6532	SLC6A4	rs6353	17	"25562456"	0%	0%	0%	5%	Synon	77%	2.8	0.384049948	0	3.184049948
2099	ESR1	rs9478265	6	"152390594"	5%	16%	7%	2%	Intron	.	2	0	1.181855561	3.181855561
2099	ESR1	rs13216697	6	"152331298"	17%	17%	14%	.	Intron	.	2	0	1.179003085	3.179003085
6667	SP1	rs17695156	12	"52092922"	8%	0%	0%	0%	mRNA-UTR	83%	2.59	0	0.587356197	3.177356197
316	AOX1	rs16833923	2	"201200407"	0%	.	.	.	Synon	73%	2.77	0.406713933	0	3.176713933
10207	INADL	rs12135784	1	"62053573"	43%	47%	34%	45%	Intron	.	2	0	1.176610617	3.176610617
10207	INADL	rs4325166	1	"62279061"	42%	1%	7%	49%	Intron	.	2	0	1.17618082	3.17618082
1636	ACE	rs4363	17	"58928224"	50%	26%	49%	41%	Intron	80%	2.32	0	0.854779035	3.174779035
1813	DRD2	rs17115583	11	"112814112"	7%	34%	50%	22%	Intron	.	2	1.078833949	0.094609632	3.173443581
7704	ZBTB16	rs17116384	11	"113486451"	27%	27%	32%	8%	Intron	84%	2.35	0	0.820058036	3.170058036
1139	CHRNA7	rs4779563	15	"30124529"	25%	17%	21%	13%	Intron	.	2	0.00656377	1.161192264	3.167756034
6531	SLC6A3	rs6880875	5	"1459375"	0%	0%	0%	17%	Synon	77%	2.8	0.367542708	0	3.167542708
10207	INADL	rs11207832	1	"62020054"	17%	47%	42%	8%	Intron	.	2	0	1.167144365	3.167144365
10207	INADL	rs11590954	1	"62287017"	43%	1%	7%	12%	Intron	.	2	0	1.165644604	3.165644604
10207	INADL	rs11577828	1	"62287356"	46%	1%	5%	10%	Intron	.	2	0	1.164916787	3.164916787
6531	SLC6A3	rs403798	5	"1447660"	.	.	.	.	mRNA-UTR	.	2.25	0.913640169	0	3.163640169
10207	INADL	rs2476180	1	"62290291"	45%	1%	7%	16%	Intron	.	2	0	1.162804561	3.162804561
10207	INADL	rs1363	1	"62290510"	44%	.	.	23%	Intron	.	2	0	1.162369712	3.162369712
84708	LNX1	rs17716956	4	"54110836"	3%	1%	0%	0%	Intron	.	2	0	1.161391852	3.161391852
624	BDKRB2	rs1046248	14	"95773237"	11%	0%	0%	4%	Nonsynon	.	3	0	0.157941778	3.157941778
7704	ZBTB16	rs2852792	11	"113479310"	7%	2%	0%	8%	Intron	.	2	0	1.157060361	3.157060361
6531	SLC6A3	rs16877691	5	"1446454"	0%	1%	6%	0%	mRNA-UTR	.	2.25	0.906578315	0	3.156578315
7704	ZBTB16	rs491823	11	"113588166"	28%	4%	3%	16%	Intron	85%	2.36	0	0.795082463	3.155082463
10207	INADL	rs17122997	1	"62281277"	46%	28%	30%	48%	Intron	.	2	0	1.154667008	3.154667008
2099	ESR1	rs3020432	6	"152399620"	39%	47%	43%	26%	Intron	76%	2.29	0	0.861518883	3.151518883
7704	ZBTB16	rs238933	11	"113472492"	2%	6%	10%	23%	Intron	.	2	0	1.150999173	3.150999173
10207	INADL	rs1954436	1	"62020783"	17%	47%	43%	8%	Intron	.	2	0	1.147624811	3.147624811
2099	ESR1	rs9340931	6	"152341582"	17%	13%	12%	23%	Intron	.	2	0	1.14669977	3.14669977
1140	CHRNB1	rs4796418	17	"7298724"	16%	22%	18%	16%	Intron	.	2	0.179798541	0.963918309	3.14371685
10382	TUBB4	rs3099129	19	"6445915"	34%	30%	19%	23%	mRNA-UTR	.	2.25	0	0.884307629	3.134307629
1956	EGFR	rs6972246	7	"55127477"	19%	1%	2%	4%	Intron	.	2	0	1.133075985	3.133075985
6532	SLC6A4	rs6354	17	"25574024"	21%	14%	12%	31%	mRNA-UTR	.	2.25	0.542118103	0.34036509	3.132483193
10207	INADL	rs11207834	1	"62021241"	18%	49%	37%	11%	Intron	.	2	0	1.131262131	3.131262131
627	BDNF	rs2353512	11	"27636238"	0%	0%	0%	.	Synon	89%	2.9	0.230622674	0	3.130622674
10207	INADL	rs1332633	1	"62270729"	43%	37%	39%	17%	Intron	.	2	0	1.126878626	3.126878626
10207	INADL	rs11590485	1	"62273564"	42%	1%	6%	19%	Intron	.	2	0	1.126319031	3.126319031
10207	INADL	rs2482886	1	"62200299"	11%	12%	11%	16%	Intron	.	2	0	1.125464609	3.125464609
10207	INADL	rs12030784	1	"62034486"	17%	44%	42%	.	Intron	.	2	0	1.123942855	3.123942855
10207	INADL	rs2481665	1	"62367265"	40%	1%	2%	7%	Intron	79%	2.31	0.336299075	0.477440361	3.123739436
10207	INADL	rs17378995	1	"62277429"	26%	0%	0%	3%	Intron	76%	2.29	0	0.832564211	3.122564211
7534	YWHAZ	rs983583	8	"102031086"	38%	42%	39%	13%	Intron	.	2	0	1.121327377	3.121327377
10207	INADL	rs6661849	1	"62277303"	26%	0%	7%	6%	Intron	76%	2.29	0	0.829969872	3.119969872
1135	CHRNA2	rs7818758	8	"27392159"	0%	0%	0%	17%	Intron	68%	2.23	0.88941029	0	3.11941029
7534	YWHAZ	rs3134353	8	"102016629"	38%	42%	39%	13%	Intron	.	2	0	1.115808141	3.115808141
7534	YWHAZ	rs3134358	8	"102027609"	38%	42%	39%	13%	Intron	.	2	0	1.115351313	3.115351313
7704	ZBTB16	rs1784684	11	"113444749"	15%	18%	27%	19%	Intron	.	2	0	1.114168041	3.114168041
624	BDKRB2	rs945040	14	"95753726"	35%	3%	0%	13%	Intron	.	2	0	1.112488867	3.112488867
10207	INADL	rs2482863	1	"62160186"	12%	12%	11%	0%	Intron	.	2	0	1.111590442	3.111590442
6464	SHC1	rs6661212	1	"153213320"	2%	0%	0%	6%	Intron	79%	2.31	0	0.801269529	3.111269529
7704	ZBTB16	rs1784692	11	"113454442"	18%	9%	20%	20%	Intron	75%	2.28	0	0.830906287	3.110906287
1956	EGFR	rs11506105	7	"55187671"	48%	49%	40%	31%	Intron	73%	2.27	0	0.839192449	3.109192449
1135	CHRNA2	rs2565061	8	"27380761"	18%	41%	47%	24%	Synon	73%	2.77	0.134896025	0.203645506	3.108541531
10207	INADL	rs7520924	1	"62273143"	43%	31%	37%	20%	Intron	.	2	0	1.10814076	3.10814076
10207	INADL	rs2476181	1	"62290672"	42%	27%	33%	20%	Intron	.	2	0	1.10356925	3.10356925
7534	YWHAZ	rs1470764	8	"102019214"	38%	42%	40%	13%	Intron	.	2	0	1.102633619	3.102633619
10207	INADL	rs7539653	1	"62277546"	25%	0%	7%	6%	Intron	72%	2.26	0	0.840317932	3.100317932
10207	INADL	rs2481681	1	"62353693"	6%	0%	0%	0%	Intron	.	2	0	1.098841265	3.098841265
55584	CHRNA9	rs4861327	4	"40051471"	.	.	.	.	mRNA-UTR	78%	2.55	0.548213564	0	3.098213564
10207	INADL	rs1475564	1	"62352260"	20%	12%	9%	16%	Intron	79%	2.31	0	0.785695648	3.095695648
6532	SLC6A4	rs2020936	17	"25574940"	20%	14%	12%	48%	Intron	71%	2.25	0.540607512	0.303621329	3.094228841
316	AOX1	rs12478624	2	"201182884"	.	.	.	.	Intron	.	2	1.093126465	0	3.093126465
10207	INADL	rs7517333	1	"62271729"	43%	32%	34%	21%	Intron	.	2	0	1.091803534	3.091803534
10207	INADL	rs11207838	1	"62026579"	17%	46%	43%	7%	Intron	.	2	0	1.090183151	3.090183151
10207	INADL	rs7515090	1	"62271632"	43%	.	.	18%	Intron	.	2	0	1.086526196	3.086526196
1139	CHRNA7	rs8036104	15	"30176654"	17%	6%	4%	25%	Intron	.	2	1.019088062	0.067051865	3.086139927
2099	ESR1	rs9340969	6	"152373823"	.	.	.	.	Intron	.	2	1.085656843	0	3.085656843
1636	ACE	rs4351	17	"58923464"	48%	28%	49%	39%	Intron	.	2	0	1.085564915	3.085564915
1813	DRD2	rs4986923	11	"112800524"	0%	0%	0%	4%	Synon	81%	2.83	0.252588192	0	3.082588192
1813	DRD2	rs7131056	11	"112834984"	44%	47%	48%	26%	Intron	.	2	0	1.081606854	3.081606854
2099	ESR1	rs3020364	6	"152408811"	39%	47%	42%	29%	Intron	68%	2.23	0	0.850808917	3.080808917
6464	SHC1	rs12075984	1	"153210505"	2%	0%	0%	40%	Intron	75%	2.28	0	0.799711878	3.079711878
316	AOX1	rs17448345	2	"201161996"	42%	23%	34%	28%	Intron	.	2	0	1.079664694	3.079664694
624	BDKRB2	rs4905467	14	"95754712"	31%	38%	31%	18%	Intron	.	2	0	1.077675554	3.077675554
2099	ESR1	rs1062577	6	"152465598"	5%	27%	28%	7%	mRNA-UTR	80%	2.57	0	0.503697627	3.073697627
624	BDKRB2	rs11847625	14	"95756049"	33%	22%	23%	13%	Intron	.	2	0	1.073605328	3.073605328
2099	ESR1	rs3020381	6	"152453771"	40%	48%	40%	37%	Intron	.	2	0.458420756	0.609215333	3.067636089
4842	NOS1	rs2893707	12	"116160662"	18%	28%	39%	23%	Intron	.	2	0	1.067087089	3.067087089
2099	ESR1	rs3020371	6	"152425513"	39%	49%	40%	37%	Intron	77%	2.3	0	0.765777914	3.065777914
1135	CHRNA2	rs2292974	8	"27374308"	48%	36%	45%	18%	mRNA-UTR	.	2.25	0.815308569	0	3.065308569
7704	ZBTB16	rs655988	11	"113577575"	22%	19%	24%	21%	Intron	72%	2.26	0	0.803052391	3.063052391
7704	ZBTB16	rs3863295	11	"113516088"	2%	0%	0%	0%	Intron	.	2	0	1.059251887	3.059251887
1636	ACE	rs4357	17	"58925362"	10%	4%	4%	37%	Intron	.	2	0	1.056820784	3.056820784
113878	DTX2	rs1638074	7	"75949996"	47%	30%	42%	32%	Synon	79%	2.81	0	0.244437034	3.054437034
1813	DRD2	rs4245148	11	"112825629"	13%	24%	31%	36%	Intron	.	2	0.235077015	0.81824328	3.053320295
2099	ESR1	rs3798758	6	"152463547"	4%	27%	29%	10%	mRNA-UTR	71%	2.5	0	0.552980189	3.052980189
10971	YWHAQ	rs13417081	2	"9687501"	28%	23%	14%	49%	Intron	.	2	0	1.052821342	3.052821342
627	BDNF	rs11030102	11	"27638172"	29%	2%	0%	7%	Intron	76%	2.29	0.554395797	0.20270039	3.047096187
7704	ZBTB16	rs682155	11	"113563154"	48%	46%	38%	10%	Intron	.	2	0	1.046990174	3.046990174
1813	DRD2	rs2234690	11	"112796958"	.	.	.	.	Intron	.	2	1.046723663	0	3.046723663
4842	NOS1	rs12099598	12	"116160080"	15%	24%	38%	21%	Intron	.	2	0	1.046301809	3.046301809
6571	SLC18A2	rs363337	10	"118998475"	27%	46%	46%	9%	Intron	76%	2.29	0	0.751052015	3.041052015
10207	INADL	rs12738576	1	"62211134"	1%	0%	0%	0%	Intron	.	2	0	1.040827623	3.040827623
1956	EGFR	rs4947973	7	"55128550"	33%	2%	2%	38%	Intron	68%	2.23	0	0.810605146	3.040605146
7704	ZBTB16	rs7109387	11	"113518131"	12%	.	.	.	Intron	.	2	0	1.038991373	3.038991373
203068	TUBB	rs8233	6	"30800944"	19%	18%	24%	37%	mRNA-UTR	.	2.25	0	0.785953708	3.035953708
4842	NOS1	rs2293054	12	"116186097"	31%	24%	20%	5%	Synon	72%	2.76	0	0.27563343	3.03563343
1813	DRD2	rs4581480	11	"112829684"	12%	24%	30%	33%	Intron	.	2	0.482804102	0.551716589	3.034520691
7704	ZBTB16	rs405388	11	"113586481"	19%	21%	26%	1%	Intron	75%	2.28	0	0.753488617	3.033488617
203068	TUBB	rs1061397	6	"30800518"	3%	9%	1%	18%	mRNA-UTR	.	2.25	0	0.782916581	3.032916581
4842	NOS1	rs1353939	12	"116159736"	18%	27%	40%	.	Intron	.	2	0	1.031745326	3.031745326
7704	ZBTB16	rs487690	11	"113567550"	48%	45%	39%	25%	Intron	.	2	0	1.028303702	3.028303702
7704	ZBTB16	rs678552	11	"113567375"	48%	47%	39%	23%	Intron	.	2	0	1.028275797	3.028275797
7704	ZBTB16	rs593038	11	"113567879"	48%	46%	39%	23%	Intron	.	2	0	1.026809409	3.026809409
10207	INADL	rs12038135	1	"62021955"	43%	30%	29%	28%	Intron	.	2	0	1.025070149	3.025070149
624	BDKRB2	rs8005195	14	"95753558"	29%	35%	29%	18%	Intron	.	2	0	1.025040013	3.025040013
7704	ZBTB16	rs3018331	11	"113445679"	15%	6%	16%	22%	Intron	.	2	0	1.024375444	3.024375444
10207	INADL	rs17371694	1	"62082150"	19%	8%	4%	3%	Intron	.	2	0	1.023421148	3.023421148
2099	ESR1	rs726281	6	"152344271"	23%	33%	31%	9%	Intron	74%	2.27	0	0.75257203	3.02257203
7704	ZBTB16	rs444146	11	"113587157"	36%	37%	30%	3%	Intron	.	2	0	1.02249259	3.02249259
7704	ZBTB16	rs663230	11	"113566285"	48%	46%	39%	24%	Intron	.	2	0	1.020974368	3.020974368
7704	ZBTB16	rs636577	11	"113559634"	18%	18%	17%	38%	Intron	71%	2.25	0	0.770142889	3.020142889
1312	COMT	rs4646312	22	"18328337"	41%	42%	40%	13%	Intron	.	2	0	1.014528033	3.014528033
7704	ZBTB16	rs620523	11	"113566356"	50%	43%	37%	19%	Intron	.	2	0	1.013262429	3.013262429
7704	ZBTB16	rs591210	11	"113568287"	47%	47%	39%	24%	Intron	.	2	0	1.012148529	3.012148529
1636	ACE	rs4353	17	"58924154"	48%	26%	49%	42%	Intron	.	2	0	1.011318441	3.011318441
7704	ZBTB16	rs589916	11	"113568572"	48%	46%	40%	23%	Intron	.	2	0	1.011184243	3.011184243
7704	ZBTB16	rs537847	11	"113569469"	43%	49%	41%	21%	Intron	.	2	0	1.009257546	3.009257546
316	AOX1	rs17636860	2	"201189037"	.	.	.	.	Intron	68%	2.23	0.777283529	0	3.007283529
1956	EGFR	rs4947978	7	"55153950"	26%	39%	41%	47%	Intron	.	2	0	1.006996957	3.006996957
10207	INADL	rs11801995	1	"62214376"	24%	1%	6%	48%	Intron	.	2	0	1.001075558	3.001075558
2099	ESR1	rs9397463	6	"152346021"	14%	9%	12%	30%	Intron	.	2	0	1.000867849	3.000867849
4842	NOS1	rs1875140	12	"116156722"	18%	30%	44%	40%	Intron	.	2	0	1.000141299	3.000141299
1135	CHRNA2	rs891394	8	"27375686"	26%	20%	29%	4%	Intron	.	2	0	1.000067886	3.000067886
7157	TP53	rs1800371	17	"7520273"	0%	0%	0%	7%	Nonsynon	.	3	0	0	3
1956	EGFR	rs10258568	7	"55205721"	.	.	.	.	Nonsynon	.	3	0	0	3
1312	COMT	rs11544670	22	"18330076"	.	.	.	.	Nonsynon	.	3	0	0	3
1136	CHRNA3	rs12906406	15	"76700142"	.	.	.	.	Nonsynon	.	3	0	0	3
1136	CHRNA3	rs12906525	15	"76700145"	.	.	.	.	Nonsynon	.	3	0	0	3
10207	INADL	rs41289424	1	"62338606"	.	.	.	.	Nonsynon	.	3	0	0	3
4842	NOS1	rs41474747	12	"116252720"	.	.	.	.	Nonsynon	.	3	0	0	3
1139	CHRNA7	rs11637923	15	"30138067"	18%	40%	32%	49%	Intron	.	2	0	0.997975701	2.997975701
7704	ZBTB16	rs10789994	11	"113586178"	13%	20%	23%	0%	Intron	70%	2.24	0	0.753406643	2.993406643
10987	COPS5	rs6997490	8	"68132797"	49%	38%	34%	0%	Intron	.	2	0	0.992559067	2.992559067
1137	CHRNA4	rs2273500	20	"61457393"	.	.	.	.	Intron	.	2	0.991399828	0	2.991399828
2099	ESR1	rs10484922	6	"152174010"	11%	0%	1%	8%	Intron	70%	2.24	0	0.751063277	2.991063277
10382	TUBB4	rs2071347	19	"6446736"	28%	40%	40%	35%	Synon	85%	2.86	0	0.129561271	2.989561271
10207	INADL	rs6689358	1	"62278317"	43%	29%	31%	33%	Intron	.	2	0	0.988679972	2.988679972
10971	YWHAQ	rs17428551	2	"9640546"	.	.	.	.	Locus	.	1.75	1.238072162	0	2.988072162
10207	INADL	rs4915602	1	"62276809"	44%	24%	27%	.	Intron	.	2	0	0.987188918	2.987188918
2099	ESR1	rs9340805	6	"152205719"	1%	0%	0%	0%	Intron	71%	2.25	0	0.736375292	2.986375292
10207	INADL	rs4072368	1	"62277527"	43%	28%	31%	20%	Intron	.	2	0	0.986269806	2.986269806
1813	DRD2	rs2075654	11	"112794276"	16%	49%	42%	1%	Intron	.	2	0.342944147	0.643054299	2.985998446
624	BDKRB2	rs11623540	14	"95772935"	4%	12%	18%	0%	Intron	.	2	0	0.985488702	2.985488702
624	BDKRB2	rs2069573	14	"95772020"	3%	10%	17%	0%	Intron	.	2	0	0.985316526	2.985316526
1137	CHRNA4	rs3787140	20	"61459555"	3%	16%	2%	.	Intron	.	2	0.982966661	0	2.982966661
624	BDKRB2	rs885818	14	"95774037"	4%	11%	18%	0%	Intron	.	2	0	0.982893171	2.982893171
624	BDKRB2	rs2069572	14	"95771993"	3%	8%	16%	0%	Intron	.	2	0	0.982470846	2.982470846
624	BDKRB2	rs11625552	14	"95762426"	4%	14%	18%	0%	Intron	.	2	0	0.979037007	2.979037007
1813	DRD2	rs1107162	11	"112794247"	34%	6%	6%	.	Intron	.	2	0.978810701	0	2.978810701
84708	LNX1	rs11935144	4	"54072354"	35%	18%	11%	10%	Intron	74%	2.27	0	0.708353033	2.978353033
2099	ESR1	rs4986934	6	"152243568"	1%	0%	0%	0%	Synon	76%	2.79	0	0.186713044	2.976713044
1312	COMT	rs2239393	22	"18330428"	41%	42%	42%	45%	Intron	.	2	0	0.973300894	2.973300894
624	BDKRB2	rs2242964	14	"95775341"	4%	11%	17%	0%	Intron	.	2	0	0.971991906	2.971991906
1956	EGFR	rs4947971	7	"55128489"	34%	1%	2%	36%	Intron	68%	2.23	0	0.741383307	2.971383307
1312	COMT	rs740601	22	"18330763"	41%	.	.	.	Intron	.	2	0	0.967764135	2.967764135
1139	CHRNA7	rs1606659	15	"30119745"	19%	38%	31%	47%	Intron	.	2	0	0.965941754	2.965941754
10207	INADL	rs17122796	1	"62078270"	11%	14%	16%	0%	Intron	.	2	0	0.964257362	2.964257362
1139	CHRNA7	rs11635941	15	"30133977"	19%	38%	30%	.	Intron	.	2	0	0.963263742	2.963263742
55584	CHRNA9	rs11940697	4	"40038580"	1%	0%	0%	21%	Intron	.	2	0	0.962907519	2.962907519
1139	CHRNA7	rs1514252	15	"30122977"	20%	.	.	.	Intron	.	2	0	0.962634865	2.962634865
1139	CHRNA7	rs12915265	15	"30196358"	18%	4%	4%	1%	Intron	.	2	0.844663963	0.116743073	2.961407036
10207	INADL	rs13374203	1	"62284521"	41%	28%	31%	20%	Intron	.	2	0	0.960639824	2.960639824
7534	YWHAZ	rs10103987	8	"102023243"	2%	0%	0%	39%	Intron	.	2	0	0.96003533	2.96003533
624	BDKRB2	rs11624205	14	"95768474"	4%	0%	0%	0%	Intron	.	2	0	0.959137873	2.959137873
7534	YWHAZ	rs7835096	8	"102017302"	2%	0%	0%	43%	Intron	.	2	0	0.958892859	2.958892859
627	BDNF	rs6484320	11	"27659764"	22%	37%	35%	6%	Intron	68%	2.23	0.027334408	0.701031273	2.958365681
6233	RPS27A	rs2576722	2	"55315327"	14%	31%	34%	15%	Intron	.	2	0	0.958291185	2.958291185
10207	INADL	rs6685551	1	"61983069"	31%	40%	38%	17%	Intron	.	2	0	0.957413857	2.957413857
5743	PTGS2	rs2745557	1	"184915844"	16%	1%	7%	15%	Intron	.	2	0	0.956896804	2.956896804
1140	CHRNB1	rs12452047	17	"7292560"	15%	21%	18%	21%	Intron	.	2	0	0.955571571	2.955571571
624	BDKRB2	rs11627428	14	"95776114"	4%	11%	16%	0%	Intron	.	2	0	0.955399098	2.955399098
10207	INADL	rs12043138	1	"61987006"	31%	39%	39%	24%	Intron	.	2	0	0.954226528	2.954226528
627	BDNF	rs10767664	11	"27682562"	20%	37%	35%	4%	Intron	75%	2.28	0	0.673423295	2.953423295
1956	EGFR	rs6593206	7	"55147604"	28%	1%	0%	46%	Intron	.	2	0	0.953223201	2.953223201
1139	CHRNA7	rs1913456	15	"30133241"	19%	38%	30%	42%	Intron	.	2	0	0.952663596	2.952663596
2099	ESR1	rs9341016	6	"152423691"	5%	13%	4%	0%	Intron	.	2	0	0.952561962	2.952561962
624	BDKRB2	rs11160322	14	"95755457"	43%	21%	23%	31%	Intron	.	2	0	0.947238361	2.947238361
1140	CHRNB1	rs9901900	17	"7300481"	13%	19%	14%	11%	Intron	.	2	0	0.944322048	2.944322048
1134	CHRNA1	rs2305416	2	"175322962"	5%	2%	7%	20%	Synon	82%	2.84	0	0.102389016	2.942389016
316	AOX1	rs2241079	2	"201235583"	3%	48%	36%	0%	Intron	.	2	0	0.942194351	2.942194351
316	AOX1	rs10187029	2	"201178036"	26%	23%	36%	14%	Intron	.	2	0	0.941104629	2.941104629
1139	CHRNA7	rs10438287	15	"30189295"	18%	4%	4%	5%	Intron	.	2	0.832682665	0.105866557	2.938549222
1137	CHRNA4	rs6011770	20	"61447875"	2%	0%	0%	5%	mRNA-UTR	.	2.25	0	0.687072589	2.937072589
1139	CHRNA7	rs9672321	15	"30131481"	19%	38%	30%	48%	Intron	.	2	0	0.936909944	2.936909944
4842	NOS1	rs12830203	12	"116172882"	35%	48%	46%	38%	Intron	.	2	0	0.936537911	2.936537911
1956	EGFR	rs4947490	7	"55128032"	37%	1%	2%	37%	Intron	.	2	0	0.934814429	2.934814429
10207	INADL	rs11207907	1	"62371820"	11%	38%	44%	39%	Intron	.	2	0	0.933787416	2.933787416
1956	EGFR	rs2740763	7	"55232848"	29%	30%	31%	7%	Intron	.	2	0	0.93296636	2.93296636
2099	ESR1	rs3020369	6	"152416225"	39%	.	.	19%	Intron	.	2	0	0.930791596	2.930791596
1636	ACE	rs4344	17	"58920456"	49%	23%	44%	44%	Intron	.	2	0	0.929746703	2.929746703
6532	SLC6A4	rs2020933	17	"25585881"	5%	7%	1%	39%	Intron	79%	2.31	0	0.61973556	2.92973556
316	AOX1	rs2254576	2	"201204356"	48%	21%	31%	28%	Intron	.	2	0.300162274	0.629305422	2.929467696
55584	CHRNA9	rs10022491	4	"40032665"	47%	41%	32%	4%	Synon	79%	2.81	0.036212173	0.082450223	2.928662396
6571	SLC18A2	rs363338	10	"118999379"	31%	18%	24%	32%	Intron	75%	2.28	0	0.647977332	2.927977332
2099	ESR1	rs3020375	6	"152431661"	40%	48%	39%	18%	Intron	.	2	0.334419009	0.593308439	2.927727448
84708	LNX1	rs17660253	4	"54109122"	38%	23%	22%	26%	Intron	74%	2.27	0	0.65581726	2.92581726
1139	CHRNA7	rs2611603	15	"30228824"	35%	3%	0%	12%	Intron	.	2	0	0.924874764	2.924874764
10207	INADL	rs12044746	1	"62352789"	13%	32%	21%	33%	mRNA-UTR	.	2.25	0	0.672574854	2.922574854
1813	DRD2	rs1125394	11	"112802395"	17%	50%	42%	20%	Intron	69%	2.24	0	0.682414025	2.922414025
7314	UBB	rs706149	17	"16226450"	.	.	.	.	Synon	92%	2.92	0	0	2.92
7314	UBB	rs1060079	17	"16226108"	.	.	.	.	Synon	92%	2.92	0	0	2.92
7314	UBB	rs1060189	17	"16226495"	.	.	.	.	Synon	92%	2.92	0	0	2.92
7314	UBB	rs1060199	17	"16226273"	.	.	.	.	Synon	92%	2.92	0	0	2.92
7314	UBB	rs1060214	17	"16226282"	.	.	.	.	Synon	92%	2.92	0	0	2.92
7314	UBB	rs9908960	17	"16226129"	.	.	.	.	Synon	92%	2.92	0	0	2.92
7314	UBB	rs16962973	17	"16226216"	.	.	.	.	Synon	92%	2.92	0	0	2.92
7314	UBB	rs16962978	17	"16226054"	.	.	.	.	Synon	92%	2.92	0	0	2.92
7314	UBB	rs16962981	17	"16226057"	.	.	.	.	Synon	92%	2.92	0	0	2.92
7314	UBB	rs17026960	17	"16225991"	.	.	.	.	Synon	92%	2.92	0	0	2.92
7314	UBB	rs17052364	17	"16226267"	.	.	.	.	Synon	92%	2.92	0	0	2.92
7314	UBB	rs17849300	17	"16226102"	.	.	.	.	Synon	92%	2.92	0	0	2.92
10207	INADL	rs6685442	1	"62276782"	25%	0%	7%	7%	Intron	.	2	0	0.919563649	2.919563649
4842	NOS1	rs877995	12	"116147633"	16%	14%	25%	0%	Intron	.	2	0	0.919472359	2.919472359
4842	NOS1	rs2293047	12	"116149175"	17%	25%	39%	27%	Intron	.	2	0	0.918753535	2.918753535
316	AOX1	rs2293527	2	"201177334"	26%	23%	36%	14%	Intron	.	2	0	0.917796831	2.917796831
10207	INADL	rs10493313	1	"62283606"	27%	0%	0%	3%	Intron	.	2	0	0.917396641	2.917396641
1143	CHRNB4	rs7178270	15	"76708132"	35%	38%	42%	37%	Intron	.	2	0	0.915658269	2.915658269
627	BDNF	rs7124442	11	"27633617"	37%	4%	9%	46%	mRNA-UTR	78%	2.55	0	0.365352572	2.915352572
624	BDKRB2	rs11627761	14	"95763946"	4%	14%	18%	0%	Intron	.	2	0	0.914404417	2.914404417
10207	INADL	rs11207848	1	"62097330"	38%	24%	9%	49%	Intron	.	2	0	0.912451049	2.912451049
1136	CHRNA3	rs1051731	15	"76680857"	.	.	.	.	Synon	91%	2.91	0	0	2.91
1136	CHRNA3	rs8192480	15	"76681475"	.	.	.	.	Synon	91%	2.91	0	0	2.91
1136	CHRNA3	rs8192481	15	"76681463"	0%	0%	0%	0%	Synon	91%	2.91	0	0	2.91
1136	CHRNA3	rs11544378	15	"76680995"	.	.	.	.	Synon	91%	2.91	0	0	2.91
316	AOX1	rs2293524	2	"201175476"	26%	23%	36%	14%	Intron	.	2	0	0.908880915	2.908880915
1636	ACE	rs4311	17	"58914495"	38%	23%	43%	18%	Intron	75%	2.28	0	0.628090607	2.908090607
10207	INADL	rs6698337	1	"62110395"	50%	21%	19%	40%	Intron	.	2	0	0.907978718	2.907978718
51545	ZNF581	rs11084406	19	"60848259"	10%	0%	2%	0%	Synon	86%	2.87	0	0.037937668	2.907937668
4842	NOS1	rs10850805	12	"116179977"	35%	44%	50%	36%	Intron	.	2	0	0.907850136	2.907850136
1956	EGFR	rs759158	7	"55146703"	37%	1%	0%	25%	Intron	.	2	0	0.907844867	2.907844867
10207	INADL	rs11576777	1	"62285323"	26%	0%	7%	4%	Intron	.	2	0	0.905438039	2.905438039
627	BDNF	rs962369	11	"27690996"	34%	6%	9%	14%	Intron	.	2	0.669586227	0.234222476	2.903808703
7704	ZBTB16	rs17116453	11	"113505567"	8%	8%	19%	0%	Intron	83%	2.34	0	0.563592594	2.903592594
1636	ACE	rs4333	17	"58918254"	49%	23%	44%	45%	Intron	.	2	0	0.902895467	2.902895467
10207	INADL	rs11579010	1	"62285827"	27%	0%	0%	3%	Intron	.	2	0	0.901533142	2.901533142
316	AOX1	rs2256977	2	"201208428"	48%	19%	31%	42%	Intron	73%	2.27	0	0.630413666	2.900413666
7280	TUBB2A	rs11550258	6	"3099825"	.	.	.	.	Synon	90%	2.9	0	0	2.9
7280	TUBB2A	rs17849443	6	"3099870"	.	.	.	.	Synon	90%	2.9	0	0	2.9
1636	ACE	rs3730044	17	"58924568"	.	.	.	.	Synon	89%	2.9	0	0	2.9
627	BDNF	rs17852698	11	"27636334"	.	.	.	.	Synon	89%	2.9	0	0	2.9
6667	SP1	rs35550715	12	"52062241"	.	.	.	.	Synon	89%	2.9	0	0	2.9
2099	ESR1	rs3020328	6	"152347198"	19%	33%	29%	9%	Intron	72%	2.26	0	0.639812673	2.899812673
1135	CHRNA2	rs2741343	8	"27382044"	46%	41%	31%	21%	Intron	.	2	0	0.899444747	2.899444747
10971	YWHAQ	rs17362902	2	"9686015"	25%	0%	0%	6%	Intron	.	2	0.180456064	0.716729987	2.897186051
10207	INADL	rs2499818	1	"62262038"	8%	0%	0%	0%	Intron	.	2	0	0.894931828	2.894931828
6531	SLC6A3	rs6349	5	"1456073"	0%	0%	0%	14%	Synon	76%	2.79	0.104025268	0	2.894025268
316	AOX1	rs6742109	2	"201174977"	41%	26%	25%	37%	Intron	70%	2.24	0.380906669	0.272685465	2.893592134
7704	ZBTB16	rs4936290	11	"113514465"	31%	39%	38%	9%	Intron	.	2	0	0.891400478	2.891400478
1135	CHRNA2	rs2292975	8	"27374342"	48%	33%	44%	18%	mRNA-UTR	.	2.25	0.640164518	0	2.890164518
203068	TUBB	rs25497	6	"30799469"	.	.	.	.	Synon	88%	2.89	0	0	2.89
1137	CHRNA4	rs1044393	20	"61452568"	.	.	.	.	Synon	88%	2.89	0	0	2.89
1137	CHRNA4	rs1044394	20	"61452529"	7%	0%	0%	34%	Synon	88%	2.89	0	0	2.89
203068	TUBB	rs1802406	6	"30800057"	.	.	.	.	Synon	88%	2.89	0	0	2.89
1137	CHRNA4	rs2229959	20	"61451998"	.	.	.	.	Synon	88%	2.89	0	0	2.89
1137	CHRNA4	rs2234932	20	"61452379"	.	.	.	.	Synon	88%	2.89	0	0	2.89
203068	TUBB	rs2394396	6	"30799934"	.	.	.	.	Synon	88%	2.89	0	0	2.89
203068	TUBB	rs2894044	6	"30799989"	.	.	.	.	Synon	88%	2.89	0	0	2.89
203068	TUBB	rs3873307	6	"30800126"	.	.	.	.	Synon	88%	2.89	0	0	2.89
10383	TUBB2C	rs4072054	9	"139257451"	.	.	.	.	Synon	88%	2.89	0	0	2.89
10383	TUBB2C	rs11545603	9	"139257043"	.	.	.	.	Synon	88%	2.89	0	0	2.89
10383	TUBB2C	rs11545609	9	"139256791"	.	.	.	.	Synon	88%	2.89	0	0	2.89
203068	TUBB	rs11546733	6	"30800051"	.	.	.	.	Synon	88%	2.89	0	0	2.89
203068	TUBB	rs11546736	6	"30799484"	.	.	.	.	Synon	88%	2.89	0	0	2.89
203068	TUBB	rs11546741	6	"30799679"	.	.	.	.	Synon	88%	2.89	0	0	2.89
1137	CHRNA4	rs45564639	20	"61452049"	.	.	.	.	Synon	88%	2.89	0	0	2.89
1137	CHRNA4	rs45588436	20	"61452526"	.	.	.	.	Synon	88%	2.89	0	0	2.89
316	AOX1	rs16833921	2	"201197710"	35%	16%	18%	38%	Intron	71%	2.25	0	0.639877485	2.889877485
6532	SLC6A4	rs25528	17	"25574104"	18%	14%	12%	35%	Intron	.	2	0	0.889296513	2.889296513
624	BDKRB2	rs2069587	14	"95776157"	3%	10%	16%	0%	Intron	.	2	0	0.888701521	2.888701521
1956	EGFR	rs13244925	7	"55159750"	37%	40%	37%	24%	Intron	.	2	0	0.886320645	2.886320645
1134	CHRNA1	rs1376866	2	"175336102"	5%	2%	14%	30%	Intron	.	2	0.705533774	0.180029152	2.885562926
2099	ESR1	rs6913408	6	"152419805"	3%	4%	1%	39%	Intron	75%	2.28	0	0.604553734	2.884553734
7704	ZBTB16	rs499878	11	"113572760"	30%	38%	39%	46%	Intron	.	2	0	0.884078771	2.884078771
1312	COMT	rs769224	22	"18331804"	.	.	.	.	Synon	77%	2.8	0.084072788	0	2.884072788
1956	EGFR	rs12718945	7	"55160457"	35%	41%	44%	25%	Intron	.	2	0	0.88375731	2.88375731
8973	CHRNA6	rs16891604	8	"42737870"	8%	13%	12%	3%	Intron	.	2	0	0.883314568	2.883314568
9632	SEC24C	rs10509311	10	"75191257"	9%	0%	0%	0%	Intron	72%	2.26	0	0.623220176	2.883220176
51807	TUBA8	rs10427839	22	"16990146"	8%	0%	0%	15%	Intron	.	2	0	0.882735003	2.882735003
10381	TUBB3	rs11554951	16	"88529443"	.	.	.	.	Synon	87%	2.88	0	0	2.88
10381	TUBB3	rs11554953	16	"88529506"	.	.	.	.	Synon	87%	2.88	0	0	2.88
316	AOX1	rs13408225	2	"201224103"	0%	0%	0%	0%	Synon	87%	2.88	0	0	2.88
6532	SLC6A4	rs33919215	17	"25558939"	.	.	.	.	Synon	87%	2.88	0	0	2.88
10381	TUBB3	rs34174718	16	"88528717"	.	.	.	.	Synon	87%	2.88	0	0	2.88
316	AOX1	rs34799295	2	"201211243"	.	.	.	.	Synon	87%	2.88	0	0	2.88
7704	ZBTB16	rs35616762	11	"113439631"	.	.	.	.	Synon	87%	2.88	0	0	2.88
7704	ZBTB16	rs35784831	11	"113439904"	.	.	.	.	Synon	87%	2.88	0	0	2.88
316	AOX1	rs35999824	2	"201224058"	.	.	.	.	Synon	87%	2.88	0	0	2.88
7704	ZBTB16	rs609076	11	"113574562"	50%	42%	40%	3%	Intron	.	2	0	0.87694944	2.87694944
2099	ESR1	rs3020411	6	"152385456"	39%	47%	42%	22%	Intron	.	2	0	0.876547571	2.876547571
7704	ZBTB16	rs526497	11	"113576497"	29%	30%	29%	.	Intron	.	2	0	0.874289123	2.874289123
2099	ESR1	rs3020422	6	"152390451"	39%	47%	42%	26%	Intron	.	2	0	0.873935512	2.873935512
2099	ESR1	rs13200670	6	"152396456"	.	.	.	.	Intron	.	2	0	0.872291822	2.872291822
7704	ZBTB16	rs10488697	11	"113474879"	16%	14%	5%	1%	Intron	84%	2.35	0	0.521776169	2.871776169
7704	ZBTB16	rs375620	11	"113594645"	43%	49%	37%	17%	Intron	91%	2.41	0	0.461164462	2.871164462
2099	ESR1	rs2348078	6	"152397880"	40%	47%	43%	26%	Intron	.	2	0	0.870481862	2.870481862
51807	TUBA8	rs362203	22	"16989642"	.	.	.	.	Synon	86%	2.87	0	0	2.87
1958	EGR1	rs1042088	5	"137831009"	.	.	.	.	Synon	86%	2.87	0	0	2.87
347733	TUBB2B	rs1054310	6	"3171429"	.	.	.	.	Synon	86%	2.87	0	0	2.87
347733	TUBB2B	rs1133246	6	"3171402"	.	.	.	.	Synon	86%	2.87	0	0	2.87
347733	TUBB2B	rs1133247	6	"3171393"	.	.	.	.	Synon	86%	2.87	0	0	2.87
624	BDKRB2	rs2229415	14	"95777351"	.	.	.	.	Synon	86%	2.87	0	0	2.87
51807	TUBA8	rs2234332	22	"16989561"	0%	0%	0%	4%	Synon	86%	2.87	0	0	2.87
51807	TUBA8	rs2234334	22	"16989699"	0%	0%	0%	0%	Synon	86%	2.87	0	0	2.87
347733	TUBB2B	rs2259136	6	"3170758"	.	.	.	.	Synon	86%	2.87	0	0	2.87
84617	TUBB6	rs11548179	18	"12315169"	.	.	.	.	Synon	86%	2.87	0	0	2.87
347733	TUBB2B	rs11550264	6	"3171849"	.	.	.	.	Synon	86%	2.87	0	0	2.87
1958	EGR1	rs11953917	5	"137830550"	.	.	.	.	Synon	86%	2.87	0	0	2.87
347733	TUBB2B	rs17145779	6	"3170074"	.	.	.	.	Synon	86%	2.87	0	0	2.87
6531	SLC6A3	rs37022	5	"1468629"	23%	44%	44%	44%	Intron	.	2	0	0.869927852	2.869927852
1140	CHRNB1	rs2302764	17	"7300834"	11%	43%	27%	2%	mRNA-UTR	.	2.25	0.494850022	0.124862597	2.869712619
1956	EGFR	rs7799627	7	"55128650"	36%	2%	2%	40%	Intron	.	2	0	0.864952307	2.864952307
5359	PLSCR1	rs343319	3	"147718084"	35%	11%	27%	48%	Intron	69%	2.24	0	0.624941345	2.864941345
2099	ESR1	rs2982710	6	"152398584"	39%	47%	43%	26%	Intron	.	2	0	0.863442086	2.863442086
1956	EGFR	rs7787060	7	"55128661"	35%	1%	2%	37%	Intron	.	2	0	0.860560466	2.860560466
113878	DTX2	rs1010933	7	"75972755"	.	.	.	.	Synon	85%	2.86	0	0	2.86
10382	TUBB4	rs1053260	19	"6447084"	.	.	.	.	Synon	85%	2.86	0	0	2.86
10382	TUBB4	rs1053263	19	"6446958"	.	.	.	.	Synon	85%	2.86	0	0	2.86
57053	CHRNA10	rs2231541	11	"3645375"	.	.	.	.	Synon	85%	2.86	0	0	2.86
6464	SHC1	rs8191982	1	"153209153"	0%	2%	0%	0%	Synon	85%	2.86	0	0	2.86
1958	EGR1	rs45459395	5	"137831564"	.	.	.	.	Synon	85%	2.86	0	0	2.86
2099	ESR1	rs3020433	6	"152400020"	39%	46%	43%	25%	Intron	.	2	0	0.85963465	2.85963465
1956	EGFR	rs2293347	7	"55236410"	13%	22%	29%	1%	Synon	81%	2.83	0	0.028705221	2.858705221
2099	ESR1	rs2179923	6	"152401848"	39%	47%	43%	26%	Intron	.	2	0	0.856625728	2.856625728
1136	CHRNA3	rs6495307	15	"76677376"	37%	18%	17%	35%	Intron	77%	2.3	0.183096161	0.3706737	2.853769861
1956	EGFR	rs759163	7	"55219306"	10%	0%	0%	0%	Intron	.	2	0	0.853706964	2.853706964
84708	LNX1	rs2048709	4	"54021152"	3%	13%	11%	40%	mRNA-UTR	71%	2.5	0	0.352101074	2.852101074
2099	ESR1	rs3020363	6	"152407641"	40%	48%	43%	31%	Intron	.	2	0	0.85123914	2.85123914
9632	SEC24C	rs4746147	10	"75197714"	12%	10%	10%	14%	Synon	82%	2.84	0	0.01062984	2.85062984
2099	ESR1	rs3020365	6	"152409686"	39%	46%	44%	19%	Intron	.	2	0	0.850543784	2.850543784
81027	TUBB1	rs163777	20	"57032411"	.	.	.	.	Synon	84%	2.85	0	0	2.85
4842	NOS1	rs2293044	12	"116142374"	.	4%	17%	6%	Synon	84%	2.85	0	0	2.85
3725	JUN	rs4647014	1	"59020809"	0%	0%	0%	0%	Synon	84%	2.85	0	0	2.85
4842	NOS1	rs9658533	12	"116142386"	0%	0%	0%	0%	Synon	84%	2.85	0	0	2.85
84617	TUBB6	rs11553522	18	"12298345"	.	.	.	.	Synon	84%	2.85	0	0	2.85
316	AOX1	rs13023698	2	"201185678"	.	.	.	.	Synon	84%	2.85	0	0	2.85
81027	TUBB1	rs34074666	20	"57033182"	.	.	.	.	Synon	84%	2.85	0	0	2.85
1636	ACE	rs34241302	17	"58913781"	.	.	.	.	Synon	84%	2.85	0	0	2.85
81027	TUBB1	rs34793043	20	"57032243"	.	.	.	.	Synon	84%	2.85	0	0	2.85
84708	LNX1	rs35082655	4	"54059747"	.	.	.	.	Synon	84%	2.85	0	0	2.85
2099	ESR1	rs2982734	6	"152409847"	39%	46%	44%	19%	Intron	.	2	0	0.849563491	2.849563491
55584	CHRNA9	rs7655828	4	"40036958"	2%	.	.	0%	Intron	.	2	0	0.849419155	2.849419155
2099	ESR1	rs2747648	6	"152464028"	4%	0%	0%	0%	mRNA-UTR	93%	2.68	0	0.166072115	2.846072115
51807	TUBA8	rs362195	22	"16989046"	5%	31%	23%	4%	Intron	.	2	0	0.84518999	2.84518999
1956	EGFR	rs4947492	7	"55155486"	39%	42%	47%	21%	Intron	.	2	0	0.845080538	2.845080538
2099	ESR1	rs9341019	6	"152424381"	9%	0%	0%	0%	Intron	71%	2.25	0	0.593866885	2.843866885
6532	SLC6A4	rs9895500	17	"25560713"	2%	0%	0%	10%	Intron	.	2	0	0.843029176	2.843029176
10207	INADL	rs7519802	1	"62277868"	26%	0%	7%	6%	Intron	.	2	0	0.841683051	2.841683051
1636	ACE	rs4348	17	"58922349"	.	.	.	.	Synon	83%	2.84	0	0	2.84
5743	PTGS2	rs5274	1	"184910168"	0%	0%	0%	0%	Synon	83%	2.84	0	0	2.84
6531	SLC6A3	rs6346	5	"1496163"	.	.	.	.	Synon	83%	2.84	0	0	2.84
6531	SLC6A3	rs6351	5	"1496151"	.	.	.	.	Synon	83%	2.84	0	0	2.84
5743	PTGS2	rs4648288	1	"184910426"	.	.	.	.	Synon	83%	2.84	0	0	2.84
7534	YWHAZ	rs41473144	8	"102030033"	.	.	.	.	Synon	83%	2.84	0	0	2.84
2099	ESR1	rs746432	6	"152171001"	0%	0%	0%	0%	Synon	82%	2.84	0	0	2.84
2099	ESR1	rs2077647	6	"152170770"	42%	37%	38%	48%	Synon	82%	2.84	0	0	2.84
1813	DRD2	rs4986921	11	"112788774"	0%	0%	0%	3%	Synon	82%	2.84	0	0	2.84
1141	CHRNB2	rs8192486	1	"152815005"	.	.	.	.	Synon	82%	2.84	0	0	2.84
4842	NOS1	rs9658362	12	"116202976"	0%	0%	0%	3%	Synon	82%	2.84	0	0	2.84
7311	UBA52	rs11548222	19	"18546774"	.	.	.	.	Synon	82%	2.84	0	0	2.84
9632	SEC24C	rs16930871	10	"75197642"	.	.	.	.	Synon	82%	2.84	0	0	2.84
1956	EGFR	rs2075112	7	"55187105"	50%	50%	41%	14%	Intron	.	2	0	0.839192449	2.839192449
10207	INADL	rs11585888	1	"62272261"	25%	0%	7%	8%	Intron	.	2	0	0.838793765	2.838793765
1139	CHRNA7	rs11071532	15	"30148593"	10%	25%	17%	46%	Intron	.	2	0	0.838662549	2.838662549
10382	TUBB4	rs1053377	19	"6445502"	43%	14%	17%	39%	mRNA-UTR	.	2.25	0	0.587543149	2.837543149
1956	EGFR	rs845562	7	"55222299"	15%	47%	38%	6%	Intron	.	2	0	0.836142403	2.836142403
51807	TUBA8	rs362133	22	"16988627"	11%	28%	21%	46%	Intron	.	2	0	0.835296875	2.835296875
7704	ZBTB16	rs7117793	11	"113499130"	6%	0%	2%	33%	Intron	.	2	0	0.834542586	2.834542586
6571	SLC18A2	rs363334	10	"118994985"	27%	46%	46%	33%	Intron	.	2	0	0.833676771	2.833676771
2099	ESR1	rs2982735	6	"152410380"	39%	47%	43%	32%	Intron	.	2	0	0.833460364	2.833460364
624	BDKRB2	rs2069575	14	"95772340"	24%	19%	21%	7%	Intron	.	2	0	0.83335087	2.83335087
1813	DRD2	rs2734838	11	"112791711"	34%	6%	6%	12%	Intron	.	2	0	0.833226317	2.833226317
2099	ESR1	rs3020366	6	"152410451"	39%	48%	43%	33%	Intron	.	2	0	0.833121613	2.833121613
51807	TUBA8	rs361557	22	"16991223"	21%	42%	40%	10%	Intron	.	2	0	0.832166546	2.832166546
10207	INADL	rs6673889	1	"62276711"	26%	0%	7%	6%	Intron	.	2	0	0.83194971	2.83194971
2099	ESR1	rs1884054	6	"152333259"	29%	32%	28%	8%	Intron	.	2	0	0.831640134	2.831640134
1636	ACE	rs4302	17	"58911554"	.	.	.	.	Synon	81%	2.83	0	0	2.83
4842	NOS1	rs1047735	12	"116169653"	34%	48%	47%	21%	Synon	81%	2.83	0	0	2.83
7280	TUBB2A	rs1054304	6	"3100925"	.	.	.	.	Synon	81%	2.83	0	0	2.83
7280	TUBB2A	rs1054305	6	"3100919"	.	.	.	.	Synon	81%	2.83	0	0	2.83
7280	TUBB2A	rs1054309	6	"3100907"	.	.	.	.	Synon	81%	2.83	0	0	2.83
7280	TUBB2A	rs1133244	6	"3100955"	.	.	.	.	Synon	81%	2.83	0	0	2.83
7280	TUBB2A	rs1133245	6	"3100940"	.	.	.	.	Synon	81%	2.83	0	0	2.83
10987	COPS5	rs1138477	8	"68134192"	.	.	.	.	Synon	81%	2.83	0	0	2.83
10987	COPS5	rs1138478	8	"68134156"	.	.	.	.	Synon	81%	2.83	0	0	2.83
4842	NOS1	rs2291906	12	"116169599"	0%	0%	0%	0%	Synon	81%	2.83	0	0	2.83
7280	TUBB2A	rs3209185	6	"3100913"	.	.	.	.	Synon	81%	2.83	0	0	2.83
7280	TUBB2A	rs3209186	6	"3100910"	.	.	.	.	Synon	81%	2.83	0	0	2.83
4842	NOS1	rs9658275	12	"116253060"	0%	0%	0%	0%	Synon	81%	2.83	0	0	2.83
4842	NOS1	rs9658276	12	"116252985"	0%	0%	0%	3%	Synon	81%	2.83	0	0	2.83
4842	NOS1	rs9658277	12	"116252943"	0%	0%	0%	0%	Synon	81%	2.83	0	0	2.83
4842	NOS1	rs9658278	12	"116252838"	.	.	.	.	Synon	81%	2.83	0	0	2.83
10987	COPS5	rs11557200	8	"68134006"	.	.	.	.	Synon	81%	2.83	0	0	2.83
6233	RPS27A	rs11557877	2	"55315545"	.	.	.	.	Synon	81%	2.83	0	0	2.83
4842	NOS1	rs13377860	12	"116156922"	.	.	.	.	Synon	81%	2.83	0	0	2.83
2060	EPS15	rs17854866	1	"51686393"	.	.	.	.	Synon	81%	2.83	0	0	2.83
6853	SYN1	rs35944641	23	"47349620"	.	.	.	.	Synon	81%	2.83	0	0	2.83
7280	TUBB2A	rs41300839	6	"3100946"	.	.	.	.	Synon	81%	2.83	0	0	2.83
4842	NOS1	rs41410247	12	"116169638"	.	.	.	.	Synon	81%	2.83	0	0	2.83
4842	NOS1	rs41413747	12	"116156829"	.	.	.	.	Synon	81%	2.83	0	0	2.83
4842	NOS1	rs41459647	12	"116253108"	.	.	.	.	Synon	81%	2.83	0	0	2.83
7704	ZBTB16	rs11605971	11	"113490135"	3%	0%	0%	0%	Intron	.	2	0	0.829427347	2.829427347
2099	ESR1	rs3020403	6	"152337408"	23%	33%	28%	9%	Intron	.	2	0	0.829303914	2.829303914
2099	ESR1	rs3020405	6	"152341646"	23%	33%	27%	9%	Intron	.	2	0	0.82644634	2.82644634
7704	ZBTB16	rs17116330	11	"113465772"	7%	21%	37%	3%	Intron	.	2	0	0.825720628	2.825720628
2099	ESR1	rs3020318	6	"152331463"	28%	33%	29%	10%	Intron	.	2	0	0.823754738	2.823754738
10207	INADL	rs4316389	1	"62278917"	43%	26%	31%	22%	Intron	.	2	0	0.823396286	2.823396286
6571	SLC18A2	rs363264	10	"119016165"	1%	0%	0%	0%	Intron	74%	2.27	0	0.55095009	2.82095009
1636	ACE	rs4365	17	"58928444"	.	.	.	.	Synon	80%	2.82	0	0	2.82
5743	PTGS2	rs5279	1	"184911701"	.	.	.	.	Synon	80%	2.82	0	0	2.82
6464	SHC1	rs1050944	1	"153204741"	.	.	.	.	Synon	80%	2.82	0	0	2.82
6464	SHC1	rs1131397	1	"153204859"	2%	0%	0%	39%	Synon	80%	2.82	0	0	2.82
5743	PTGS2	rs3218623	1	"184911905"	.	.	.	.	Synon	80%	2.82	0	0	2.82
5743	PTGS2	rs3218624	1	"184911710"	.	.	.	.	Synon	80%	2.82	0	0	2.82
1146	CHRNG	rs13391285	2	"233114454"	0%	0%	0%	0%	Synon	80%	2.82	0	0	2.82
29924	EPN1	rs34908329	19	"60898052"	.	.	.	.	Synon	80%	2.82	0	0	2.82
6571	SLC18A2	rs363230	10	"119019505"	47%	46%	36%	32%	Intron	77%	2.3	0	0.519734571	2.819734571
1813	DRD2	rs12363125	11	"112791126"	34%	6%	6%	6%	Intron	.	2	0	0.81964413	2.81964413
7704	ZBTB16	rs519560	11	"113608985"	39%	23%	41%	10%	Intron	89%	2.4	0	0.419587132	2.819587132
7534	YWHAZ	rs3134377	8	"102003611"	13%	37%	41%	3%	Intron	.	2	0	0.817867931	2.817867931
10207	INADL	rs1475565	1	"62352111"	28%	27%	17%	43%	Intron	.	2	0	0.81723309	2.81723309
1813	DRD2	rs4936270	11	"112823618"	12%	24%	27%	37%	Intron	.	2	0	0.815989213	2.815989213
1813	DRD2	rs2734833	11	"112798130"	32%	11%	6%	18%	Intron	.	2	0	0.812303905	2.812303905
9632	SEC24C	rs2306325	10	"75176680"	13%	17%	14%	14%	Synon	78%	2.8	0	0.012125797	2.812125797
10971	YWHAQ	rs16867083	2	"9684892"	24%	1%	0%	11%	Intron	.	2	0	0.811861836	2.811861836
1956	EGFR	rs845551	7	"55204777"	20%	49%	36%	46%	Intron	.	2	0	0.811596078	2.811596078
1143	CHRNB4	rs12441998	15	"76716427"	19%	21%	18%	33%	Intron	.	2	0	0.811126052	2.811126052
1956	EGFR	rs7804688	7	"55157592"	9%	.	.	2%	Intron	.	2	0	0.810263272	2.810263272
113878	DTX2	rs1638075	7	"75949930"	.	.	.	.	Synon	79%	2.81	0	0	2.81
57053	CHRNA10	rs2231538	11	"3647674"	.	.	.	.	Synon	79%	2.81	0	0	2.81
113878	DTX2	rs2270254	7	"75950230"	.	.	.	.	Synon	79%	2.81	0	0	2.81
1636	ACE	rs3730026	17	"58912733"	.	.	.	.	Synon	79%	2.81	0	0	2.81
113878	DTX2	rs4236506	7	"75949771"	.	.	.	.	Synon	79%	2.81	0	0	2.81
10207	INADL	rs6681983	1	"62228570"	.	.	.	.	Synon	79%	2.81	0	0	2.81
4842	NOS1	rs9658500	12	"116149782"	0%	0%	0%	0%	Synon	79%	2.81	0	0	2.81
4842	NOS1	rs9658501	12	"116149647"	0%	3%	3%	4%	Synon	79%	2.81	0	0	2.81
10987	COPS5	rs11557197	8	"68136711"	.	.	.	.	Synon	79%	2.81	0	0	2.81
10987	COPS5	rs11557199	8	"68136759"	.	.	.	.	Synon	79%	2.81	0	0	2.81
10207	INADL	rs17123051	1	"62322818"	0%	0%	0%	0%	Synon	79%	2.81	0	0	2.81
10207	INADL	rs28592062	1	"62029661"	.	.	.	.	Synon	79%	2.81	0	0	2.81
4842	NOS1	rs34375182	12	"116149713"	.	.	.	.	Synon	79%	2.81	0	0	2.81
1636	ACE	rs34680431	17	"58912751"	.	.	.	.	Synon	79%	2.81	0	0	2.81
10207	INADL	rs41305852	1	"62367187"	.	.	.	.	Synon	79%	2.81	0	0	2.81
7157	TP53	rs1625895	17	"7518840"	9%	3%	0%	30%	Intron	.	2	0	0.809020985	2.809020985
1143	CHRNB4	rs11636605	15	"76715933"	18%	21%	17%	33%	Intron	.	2	0	0.808993009	2.808993009
1139	CHRNA7	rs8035668	15	"30178638"	18%	6%	4%	30%	Intron	.	2	0.747146969	0.059541691	2.80668866
1138	CHRNA5	rs12898919	15	"76667632"	4%	0%	0%	0%	Intron	82%	2.34	0	0.466269111	2.806269111
1636	ACE	rs12451328	17	"58950280"	40%	18%	19%	20%	Intron	80%	2.32	0	0.485570997	2.805570997
1137	CHRNA4	rs1044397	20	"61451548"	.	.	.	.	Synon	72%	2.76	0.04431225	0	2.80431225
1636	ACE	rs4329	17	"58917190"	48%	24%	43%	46%	Intron	.	2	0	0.803645268	2.803645268
2099	ESR1	rs2347869	6	"152328988"	29%	32%	27%	9%	Intron	.	2	0	0.802905332	2.802905332
316	AOX1	rs2540066	2	"201243320"	47%	32%	44%	38%	Intron	.	2	0	0.802552925	2.802552925
316	AOX1	rs2715907	2	"201242381"	47%	32%	44%	38%	Intron	.	2	0	0.802552925	2.802552925
1636	ACE	rs4968591	17	"58951850"	40%	18%	19%	8%	Intron	80%	2.32	0	0.481503169	2.801503169
6464	SHC1	rs16836580	1	"153211671"	2%	0%	0%	6%	Intron	.	2	0	0.80032297	2.80032297
1636	ACE	rs4975	17	"58920134"	.	.	.	.	Synon	78%	2.8	0	0	2.8
1636	ACE	rs4979	17	"58927595"	.	.	.	.	Synon	78%	2.8	0	0	2.8
5743	PTGS2	rs5278	1	"184912292"	0%	0%	0%	8%	Synon	78%	2.8	0	0	2.8
51807	TUBA8	rs2234327	22	"16987020"	.	.	.	.	Synon	78%	2.8	0	0	2.8
1146	CHRNG	rs2573202	2	"233112974"	.	.	.	.	Synon	78%	2.8	0	0	2.8
1636	ACE	rs3730036	17	"58920102"	0%	0%	0%	0%	Synon	78%	2.8	0	0	2.8
10383	TUBB2C	rs11545607	9	"139256089"	.	.	.	.	Synon	78%	2.8	0	0	2.8
10383	TUBB2C	rs11545613	9	"139256227"	.	.	.	.	Synon	78%	2.8	0	0	2.8
10383	TUBB2C	rs11545614	9	"139256101"	.	.	.	.	Synon	78%	2.8	0	0	2.8
1956	EGFR	rs17290559	7	"55226944"	2%	0%	0%	0%	Synon	78%	2.8	0	0	2.8
6531	SLC6A3	rs28364996	5	"1485686"	.	.	.	.	Synon	78%	2.8	0	0	2.8
2060	EPS15	rs34118328	1	"51709965"	.	.	.	.	Synon	78%	2.8	0	0	2.8
84617	TUBB6	rs34553814	18	"12300964"	.	.	.	.	Synon	78%	2.8	0	0	2.8
10207	INADL	rs34726576	1	"62256187"	.	.	.	.	Synon	78%	2.8	0	0	2.8
81027	TUBB1	rs35505670	20	"57031321"	.	.	.	.	Synon	78%	2.8	0	0	2.8
1636	ACE	rs35580653	17	"58920071"	.	.	.	.	Synon	78%	2.8	0	0	2.8
1140	CHRNB1	rs35872101	17	"7289386"	.	.	.	.	Synon	78%	2.8	0	0	2.8
4842	NOS1	rs41347148	12	"116212591"	.	.	.	.	Synon	78%	2.8	0	0	2.8
1956	EGFR	rs41420046	7	"55226923"	.	.	.	.	Synon	78%	2.8	0	0	2.8
1636	ACE	rs4331	17	"58917784"	.	.	.	.	Synon	77%	2.8	0	0	2.8
1312	COMT	rs165631	22	"18331816"	.	.	.	.	Synon	77%	2.8	0	0	2.8
6571	SLC18A2	rs363387	10	"118993554"	.	.	.	.	Synon	77%	2.8	0	0	2.8
6571	SLC18A2	rs363388	10	"118993605"	0%	0%	0%	0%	Synon	77%	2.8	0	0	2.8
10207	INADL	rs1286835	1	"62004619"	.	.	.	.	Synon	77%	2.8	0	0	2.8
1636	ACE	rs4316818	17	"58938359"	43%	19%	19%	24%	Synon	77%	2.8	0	0	2.8
113878	DTX2	rs4728775	7	"75969631"	.	.	.	.	Synon	77%	2.8	0	0	2.8
113878	DTX2	rs6958774	7	"75969586"	.	.	.	.	Synon	77%	2.8	0	0	2.8
6464	SHC1	rs8191977	1	"153202936"	.	.	.	.	Synon	77%	2.8	0	0	2.8
2099	ESR1	rs9340802	6	"152205476"	0%	0%	0%	0%	Synon	77%	2.8	0	0	2.8
9632	SEC24C	rs11000770	10	"75189491"	0%	0%	0%	0%	Synon	77%	2.8	0	0	2.8
10207	INADL	rs11207827	1	"62004718"	21%	41%	40%	34%	Synon	77%	2.8	0	0	2.8
6464	SHC1	rs11552298	1	"153202948"	.	.	.	.	Synon	77%	2.8	0	0	2.8
6464	SHC1	rs11552299	1	"153202993"	.	.	.	.	Synon	77%	2.8	0	0	2.8
2060	EPS15	rs12121478	1	"51595083"	0%	0%	0%	0%	Synon	77%	2.8	0	0	2.8
2099	ESR1	rs17847067	6	"152374524"	.	.	.	.	Synon	77%	2.8	0	0	2.8
113878	DTX2	rs17855260	7	"75970834"	.	.	.	.	Synon	77%	2.8	0	0	2.8
6531	SLC6A3	rs28363072	5	"1467876"	.	.	.	.	Synon	77%	2.8	0	0	2.8
6532	SLC6A4	rs28914828	17	"25572902"	.	.	.	.	Synon	77%	2.8	0	0	2.8
1636	ACE	rs35553988	17	"58917778"	.	.	.	.	Synon	77%	2.8	0	0	2.8
6532	SLC6A4	rs41274284	17	"25568442"	.	.	.	.	Synon	77%	2.8	0	0	2.8
10207	INADL	rs41289422	1	"62094322"	.	.	.	.	Synon	77%	2.8	0	0	2.8
6531	SLC6A3	rs45524437	5	"1467819"	.	.	.	.	Synon	77%	2.8	0	0	2.8
6571	SLC18A2	rs45612935	10	"118993536"	.	.	.	.	Synon	77%	2.8	0	0	2.8
1813	DRD2	rs2734839	11	"112791700"	33%	5%	6%	30%	Intron	.	2	0	0.799990188	2.799990188
6464	SHC1	rs12076073	1	"153210780"	2%	0%	0%	40%	Intron	.	2	0	0.799729404	2.799729404
7704	ZBTB16	rs12421810	11	"113603494"	4%	10%	14%	2%	Intron	.	2	0	0.798862164	2.798862164
7704	ZBTB16	rs659535	11	"113584702"	20%	19%	24%	24%	Intron	.	2	0	0.798107407	2.798107407
1137	CHRNA4	rs1044396	20	"61451578"	41%	18%	40%	3%	Synon	72%	2.76	0.034798299	0	2.794798299
1813	DRD2	rs2734831	11	"112798806"	35%	6%	6%	8%	Intron	.	2	0	0.793869011	2.793869011
203068	TUBB	rs3132584	6	"30796406"	19%	18%	24%	37%	Intron	.	2	0	0.793721518	2.793721518
1813	DRD2	rs1076563	11	"112801119"	34%	6%	6%	14%	Intron	.	2	0	0.793538707	2.793538707
1956	EGFR	rs10255134	7	"55134298"	1%	0%	0%	0%	Intron	.	2	0	0.791080001	2.791080001
5743	PTGS2	rs20429	1	"184914083"	0%	0%	0%	0%	Synon	76%	2.79	0	0	2.79
7157	TP53	rs1800372	17	"7518935"	.	.	.	.	Synon	76%	2.79	0	0	2.79
5743	PTGS2	rs4648264	1	"184914077"	.	.	.	.	Synon	76%	2.79	0	0	2.79
5743	PTGS2	rs4648265	1	"184914041"	.	.	.	.	Synon	76%	2.79	0	0	2.79
1136	CHRNA3	rs8040868	15	"76698236"	46%	29%	38%	36%	Synon	76%	2.79	0	0	2.79
2099	ESR1	rs9341068	6	"152461680"	0%	0%	0%	3%	Synon	76%	2.79	0	0	2.79
2099	ESR1	rs9341069	6	"152461719"	0%	0%	0%	0%	Synon	76%	2.79	0	0	2.79
1956	EGFR	rs17289893	7	"55191048"	.	.	.	.	Synon	76%	2.79	0	0	2.79
1956	EGFR	rs17290005	7	"55195344"	.	.	.	.	Synon	76%	2.79	0	0	2.79
1956	EGFR	rs17290162	7	"55200532"	.	.	.	.	Synon	76%	2.79	0	0	2.79
1956	EGFR	rs17290169	7	"55200583"	.	.	.	.	Synon	76%	2.79	0	0	2.79
6531	SLC6A3	rs28364998	5	"1456112"	.	.	.	.	Synon	76%	2.79	0	0	2.79
2060	EPS15	rs34704431	1	"51685348"	.	.	.	.	Synon	76%	2.79	0	0	2.79
2099	ESR1	rs34840398	6	"152461767"	.	.	.	.	Synon	76%	2.79	0	0	2.79
7534	YWHAZ	rs34886798	8	"102006357"	.	.	.	.	Synon	76%	2.79	0	0	2.79
2060	EPS15	rs35371705	1	"51685282"	.	.	.	.	Synon	76%	2.79	0	0	2.79
6532	SLC6A4	rs41274280	17	"25561713"	.	.	.	.	Synon	76%	2.79	0	0	2.79
6571	SLC18A2	rs363390	10	"118994069"	27%	43%	45%	3%	Intron	.	2	0	0.789536739	2.789536739
7704	ZBTB16	rs484715	11	"113605475"	14%	0%	0%	21%	Intron	86%	2.37	0	0.418813159	2.788813159
6571	SLC18A2	rs363332	10	"118992657"	27%	46%	44%	3%	Intron	.	2	0	0.788320257	2.788320257
7157	TP53	rs2909430	17	"7519370"	9%	3%	0%	27%	Intron	.	2	0	0.78683992	2.78683992
84708	LNX1	rs11934631	4	"54099854"	17%	28%	21%	3%	Intron	76%	2.29	0	0.496745232	2.786745232
10207	INADL	rs1332630	1	"62264803"	41%	37%	36%	31%	Intron	.	2	0	0.786577612	2.786577612
2099	ESR1	rs3020325	6	"152335598"	28%	41%	41%	20%	Intron	.	2	0	0.786411062	2.786411062
1813	DRD2	rs4436578	11	"112811975"	9%	36%	50%	43%	Intron	.	2	0.716698771	0.066430062	2.783128833
7704	ZBTB16	rs11214873	11	"113500838"	6%	0%	2%	1%	Intron	.	2	0	0.782744581	2.782744581
7704	ZBTB16	rs510358	11	"113570193"	29%	38%	42%	49%	Intron	.	2	0	0.782099859	2.782099859
2099	ESR1	rs2347871	6	"152334353"	28%	41%	41%	.	Intron	.	2	0	0.78196472	2.78196472
5743	PTGS2	rs5277	1	"184914820"	21%	2%	6%	0%	Synon	75%	2.78	0	0	2.78
1137	CHRNA4	rs2273506	20	"61461383"	.	.	.	.	Synon	75%	2.78	0	0	2.78
4842	NOS1	rs9658302	12	"116233741"	.	.	.	.	Synon	75%	2.78	0	0	2.78
4842	NOS1	rs9658446	12	"116175873"	0%	0%	0%	4%	Synon	75%	2.78	0	0	2.78
4842	NOS1	rs9658545	12	"116140275"	0%	0%	0%	0%	Synon	75%	2.78	0	0	2.78
6464	SHC1	rs11552300	1	"153205578"	.	.	.	.	Synon	75%	2.78	0	0	2.78
1956	EGFR	rs41396448	7	"55233950"	.	.	.	.	Synon	75%	2.78	0	0	2.78
6571	SLC18A2	rs45565131	10	"119003586"	.	.	.	.	Synon	75%	2.78	0	0	2.78
627	BDNF	rs4923468	11	"27682351"	2%	1%	2%	19%	Intron	75%	2.28	0	0.496696436	2.776696436
2099	ESR1	rs7765861	6	"152437267"	8%	34%	22%	46%	Intron	.	2	0.548213564	0.228055237	2.776268801
1143	CHRNB4	rs1316971	15	"76717565"	18%	22%	17%	28%	Intron	.	2	0	0.774570012	2.774570012
7704	ZBTB16	rs656269	11	"113584923"	48%	43%	44%	15%	Intron	.	2	0	0.774273944	2.774273944
1143	CHRNB4	rs11072768	15	"76716533"	18%	21%	18%	33%	Intron	.	2	0	0.772228951	2.772228951
1956	EGFR	rs10488141	7	"55162838"	17%	2%	1%	18%	Intron	.	2	0	0.772060361	2.772060361
2099	ESR1	rs1884053	6	"152333159"	29%	32%	28%	7%	Intron	.	2	0	0.771687433	2.771687433
10971	YWHAQ	rs17453752	2	"9683622"	25%	1%	0%	6%	Intron	.	2	0	0.771350481	2.771350481
1312	COMT	rs4818	22	"18331207"	.	.	.	.	Synon	74%	2.77	0	0	2.77
1312	COMT	rs769223	22	"18331201"	0%	0%	0%	0%	Synon	74%	2.77	0	0	2.77
1956	EGFR	rs1050171	7	"55216557"	42%	16%	14%	43%	Synon	74%	2.77	0	0	2.77
6853	SYN1	rs1142635	23	"47351487"	.	.	.	.	Synon	74%	2.77	0	0	2.77
6853	SYN1	rs2294219	23	"47351305"	41%	23%	15%	43%	Synon	74%	2.77	0	0	2.77
81027	TUBB1	rs6128481	20	"57031975"	.	.	.	.	Synon	74%	2.77	0	0	2.77
6531	SLC6A3	rs8179034	5	"1462169"	0%	0%	0%	2%	Synon	74%	2.77	0	0	2.77
6531	SLC6A3	rs8179035	5	"1462226"	.	.	.	.	Synon	74%	2.77	0	0	2.77
1312	COMT	rs8192488	22	"18331237"	.	.	.	.	Synon	74%	2.77	0	0	2.77
1312	COMT	rs11544669	22	"18331135"	.	.	.	.	Synon	74%	2.77	0	0	2.77
1134	CHRNA1	rs17838545	2	"175321224"	.	.	.	.	Synon	74%	2.77	0	0	2.77
8973	CHRNA6	rs35837134	8	"42739422"	.	.	.	.	Synon	74%	2.77	0	0	2.77
81027	TUBB1	rs35989782	20	"57031957"	.	.	.	.	Synon	74%	2.77	0	0	2.77
1636	ACE	rs4298	17	"58910932"	.	.	.	.	Synon	73%	2.77	0	0	2.77
1636	ACE	rs4299	17	"58910950"	0%	0%	0%	0%	Synon	73%	2.77	0	0	2.77
1636	ACE	rs3729659	17	"58909185"	.	.	.	.	Synon	73%	2.77	0	0	2.77
1636	ACE	rs3730022	17	"58910887"	.	.	.	.	Synon	73%	2.77	0	0	2.77
1956	EGFR	rs17290103	7	"55198920"	.	.	.	.	Synon	73%	2.77	0	0	2.77
1956	EGFR	rs17336800	7	"55196696"	.	.	.	.	Synon	73%	2.77	0	0	2.77
1145	CHRNE	rs34563587	17	"4747093"	.	.	.	.	Synon	73%	2.77	0	0	2.77
1956	EGFR	rs45621033	7	"55187764"	.	.	.	.	Synon	73%	2.77	0	0	2.77
6667	SP1	rs7134628	12	"52072128"	11%	0%	0%	0%	Intron	.	2	0	0.769496667	2.769496667
7704	ZBTB16	rs537280	11	"113497022"	32%	36%	38%	24%	Intron	.	2	0	0.768766736	2.768766736
6531	SLC6A3	rs410481	5	"1487075"	1%	0%	0%	1%	Intron	.	2	0	0.768553858	2.768553858
2099	ESR1	rs9340958	6	"152372366"	14%	2%	12%	11%	Intron	.	2	0	0.766156192	2.766156192
1956	EGFR	rs7806891	7	"55094423"	2%	0%	0%	0%	Intron	.	2	0	0.766072553	2.766072553
7704	ZBTB16	rs3781987	11	"113616057"	12%	24%	22%	49%	Intron	.	2	0	0.766016295	2.766016295
1956	EGFR	rs17172428	7	"55079531"	3%	5%	4%	14%	Intron	69%	2.24	0	0.52593941	2.76593941
7704	ZBTB16	rs629922	11	"113570035"	29%	38%	42%	48%	Intron	.	2	0	0.76558776	2.76558776
2099	ESR1	rs7766585	6	"152437729"	9%	36%	24%	43%	Intron	.	2	0.543633967	0.221916505	2.765550472
2099	ESR1	rs9341070	6	"152461890"	1%	0%	0%	0%	mRNA-UTR	76%	2.54	0	0.225070031	2.765070031
6532	SLC6A4	rs1042173	17	"25549137"	43%	19%	17%	18%	mRNA-UTR	74%	2.52	0.025949097	0.219004551	2.764953648
2099	ESR1	rs9340918	6	"152329049"	3%	0%	0%	0%	Intron	.	2	0	0.763010039	2.763010039
7704	ZBTB16	rs382312	11	"113609123"	40%	23%	42%	10%	Intron	82%	2.34	0	0.422933396	2.762933396
7704	ZBTB16	rs7936348	11	"113485544"	3%	0%	2%	38%	Intron	72%	2.26	0	0.502072346	2.762072346
7157	TP53	rs1800369	17	"7520575"	.	.	.	.	Synon	72%	2.76	0	0	2.76
1144	CHRND	rs2245601	2	"233099181"	47%	30%	40%	30%	Synon	72%	2.76	0	0	2.76
1956	EGFR	rs2302536	7	"55191832"	0%	.	.	.	Synon	72%	2.76	0	0	2.76
10207	INADL	rs4915787	1	"62102722"	.	.	.	.	Synon	72%	2.76	0	0	2.76
1137	CHRNA4	rs6011771	20	"61451863"	.	.	.	.	Synon	72%	2.76	0	0	2.76
1956	EGFR	rs41494749	7	"55237751"	.	.	.	.	Synon	72%	2.76	0	0	2.76
1137	CHRNA4	rs45569837	20	"61451806"	.	.	.	.	Synon	72%	2.76	0	0	2.76
2099	ESR1	rs3778082	6	"152429357"	8%	36%	23%	47%	Intron	.	2	0.459670525	0.299982526	2.759653051
29924	EPN1	rs7247677	19	"60878909"	23%	48%	40%	14%	Intron	.	2	0	0.758846903	2.758846903
2099	ESR1	rs9322335	6	"152241822"	22%	44%	41%	32%	Intron	.	2	0	0.758577052	2.758577052
6532	SLC6A4	rs16965623	17	"25577112"	1%	0%	0%	9%	Intron	72%	2.26	0	0.498093663	2.758093663
57053	CHRNA10	rs2672216	11	"3648600"	48%	46%	46%	8%	Intron	.	2	0	0.757793117	2.757793117
1956	EGFR	rs17172455	7	"55237614"	0%	0%	0%	17%	Intron	.	2	0.756961951	0	2.756961951
2060	EPS15	rs11590272	1	"51639357"	5%	0%	0%	0%	Intron	.	2	0	0.756725015	2.756725015
2099	ESR1	rs9341052	6	"152458318"	13%	0%	0%	0%	Intron	.	2	0	0.755204757	2.755204757
1636	ACE	rs4295	17	"58910030"	29%	28%	48%	50%	Intron	74%	2.27	0	0.485193342	2.755193342
2099	ESR1	rs13192976	6	"152354108"	7%	34%	23%	21%	Intron	70%	2.24	0	0.514589645	2.754589645
2099	ESR1	rs2273206	6	"152424004"	14%	36%	28%	47%	Intron	82%	2.34	0	0.41447509	2.75447509
1956	EGFR	rs759159	7	"55146894"	33%	0%	0%	25%	Intron	.	2	0	0.752528548	2.752528548
1956	EGFR	rs10229932	7	"55158166"	7%	0%	0%	35%	Intron	68%	2.23	0	0.522483428	2.752483428
7704	ZBTB16	rs1630468	11	"113492466"	35%	36%	40%	40%	Intron	72%	2.26	0	0.4924006	2.7524006
7704	ZBTB16	rs7930788	11	"113472227"	16%	38%	46%	36%	Intron	79%	2.31	0	0.441408057	2.751408057
6571	SLC18A2	rs363399	10	"118998861"	27%	46%	46%	3%	Intron	.	2	0	0.751216072	2.751216072
6532	SLC6A4	rs16965628	17	"25579551"	6%	7%	1%	30%	Intron	.	2	0	0.750854006	2.750854006
6532	SLC6A4	rs13306796	17	"25549272"	0%	2%	1%	0%	mRNA-UTR	74%	2.52	0.230622674	0	2.750622674
7704	ZBTB16	rs670728	11	"113569943"	29%	38%	42%	48%	Intron	.	2	0	0.750520115	2.750520115
1956	EGFR	rs17289686	7	"55181881"	.	.	.	.	Synon	71%	2.75	0	0	2.75
1956	EGFR	rs17336437	7	"55181899"	.	.	.	.	Synon	71%	2.75	0	0	2.75
1145	CHRNE	rs33970119	17	"4745681"	.	.	.	.	Synon	71%	2.75	0	0	2.75
1145	CHRNE	rs33978919	17	"4743108"	.	.	.	.	Synon	71%	2.75	0	0	2.75
2099	ESR1	rs12204714	6	"152277032"	30%	21%	28%	23%	Intron	76%	2.29	0	0.459767533	2.749767533
316	AOX1	rs868810	2	"201224184"	6%	44%	42%	4%	Intron	87%	2.38	0	0.367457376	2.747457376
7704	ZBTB16	rs552007	11	"113591172"	41%	41%	48%	31%	Intron	78%	2.3	0	0.443390827	2.743390827
51807	TUBA8	rs7286465	22	"16990798"	7%	2%	2%	14%	Intron	.	2	0	0.74311035	2.74311035
1813	DRD2	rs10891552	11	"112838881"	1%	36%	36%	8%	Intron	.	2	0	0.742725195	2.742725195
4842	NOS1	rs1093329	12	"116180547"	46%	39%	27%	27%	Intron	69%	2.24	0	0.501559867	2.741559867
624	BDKRB2	rs2069596	14	"95780932"	18%	11%	18%	0%	Locus	.	1.75	0	0.990910458	2.740910458
6531	SLC6A3	rs2270912	5	"1462836"	0%	1%	2%	0%	Synon	70%	2.74	0	0	2.74
6531	SLC6A3	rs35337610	5	"1454030"	.	.	.	.	Synon	69%	2.74	0	0	2.74
1813	DRD2	rs1124491	11	"112787300"	16%	48%	40%	1%	Intron	.	2	0	0.739427554	2.739427554
84708	LNX1	rs6836800	4	"54056907"	41%	40%	35%	18%	Intron	80%	2.32	0	0.417900372	2.737900372
10971	YWHAQ	rs17453724	2	"9681452"	25%	1%	0%	13%	Intron	.	2	0	0.737739045	2.737739045
627	BDNF	rs925948	11	"27637280"	1%	0%	0%	0%	Intron	.	2	0	0.736097993	2.736097993
29924	EPN1	rs8104242	19	"60882627"	8%	32%	26%	41%	Intron	.	2	0	0.736014506	2.736014506
1813	DRD2	rs1554929	11	"112783974"	47%	5%	6%	0%	Locus	.	1.75	0	0.986001853	2.736001853
1813	DRD2	rs10891549	11	"112783657"	47%	6%	6%	13%	Locus	.	1.75	0	0.985688258	2.735688258
6532	SLC6A4	rs4251417	17	"25575984"	12%	0%	0%	0%	Intron	73%	2.27	0	0.465518378	2.735518378
1813	DRD2	rs1079595	11	"112787879"	16%	48%	40%	9%	Intron	.	2	0	0.734870258	2.734870258
7704	ZBTB16	rs10488696	11	"113508557"	7%	9%	19%	0%	Intron	.	2	0	0.733268658	2.733268658
7704	ZBTB16	rs12278218	11	"113509338"	7%	9%	19%	3%	Intron	.	2	0	0.732470185	2.732470185
1813	DRD2	rs1079594	11	"112788022"	16%	49%	41%	9%	Intron	.	2	0	0.732274137	2.732274137
5743	PTGS2	rs4648261	1	"184915627"	6%	0%	0%	0%	Intron	.	2	0	0.732237564	2.732237564
10381	TUBB3	rs12207	16	"88529861"	5%	0%	0%	15%	mRNA-UTR	87%	2.63	0	0.102120047	2.732120047
1956	EGFR	rs6593208	7	"55167954"	4%	0%	0%	0%	Intron	69%	2.24	0	0.491859907	2.731859907
10207	INADL	rs10889292	1	"62391336"	13%	40%	43%	46%	Intron	.	2	0	0.731200725	2.731200725
2099	ESR1	rs3778089	6	"152435454"	8%	36%	22%	45%	Intron	.	2	0.494850022	0.235343046	2.730193068
7157	TP53	rs11575996	17	"7517578"	.	.	.	.	Synon	68%	2.73	0	0	2.73
1813	DRD2	rs7131440	11	"112805120"	35%	6%	6%	11%	Intron	.	2	0	0.729807427	2.729807427
1813	DRD2	rs4587762	11	"112812103"	33%	7%	6%	6%	Intron	.	2	0	0.729603023	2.729603023
10971	YWHAQ	rs11676903	2	"9680652"	25%	1%	0%	7%	Intron	.	2	0	0.729483269	2.729483269
6571	SLC18A2	rs363251	10	"119009457"	34%	.	.	39%	Intron	.	2	0	0.728931289	2.728931289
7704	ZBTB16	rs1791807	11	"113459444"	38%	36%	37%	8%	Intron	.	2	0	0.728715205	2.728715205
1143	CHRNB4	rs9920506	15	"76718112"	15%	42%	46%	.	Intron	.	2	0	0.728212045	2.728212045
1141	CHRNB2	rs2072661	1	"152815504"	.	.	.	.	mRNA-UTR	.	2.25	0.477555766	0	2.727555766
2099	ESR1	rs6930355	6	"152413084"	7%	36%	23%	48%	Intron	75%	2.28	0	0.445535069	2.725535069
2099	ESR1	rs9322351	6	"152413155"	7%	36%	23%	48%	Intron	75%	2.28	0	0.445535069	2.725535069
2099	ESR1	rs9322352	6	"152413336"	7%	36%	23%	47%	Intron	75%	2.28	0	0.445535069	2.725535069
51807	TUBA8	rs362051	22	"16988436"	9%	31%	23%	4%	Intron	.	2	0	0.723791263	2.723791263
10207	INADL	rs17371993	1	"62102962"	18%	6%	3%	6%	Intron	.	2	0	0.722945065	2.722945065
2099	ESR1	rs2982900	6	"152456685"	8%	3%	13%	1%	Intron	.	2	0	0.722253071	2.722253071
5359	PLSCR1	rs343311	3	"147724165"	47%	46%	49%	2%	Intron	.	2	0	0.721322979	2.721322979
1813	DRD2	rs7122246	11	"112809667"	35%	6%	6%	5%	Intron	.	2	0	0.721078657	2.721078657
1813	DRD2	rs4938017	11	"112809139"	35%	6%	6%	.	Intron	.	2	0	0.720921714	2.720921714
1956	EGFR	rs917880	7	"55129505"	46%	16%	26%	31%	Intron	73%	2.27	0	0.45059036	2.72059036
7704	ZBTB16	rs595641	11	"113522963"	26%	47%	38%	27%	Intron	75%	2.28	0	0.43853761	2.71853761
627	BDNF	rs16917237	11	"27658959"	20%	37%	36%	0%	Intron	.	2	0	0.717957333	2.717957333
2099	ESR1	rs7766205	6	"152437463"	7%	35%	20%	44%	Intron	.	2	0.488116639	0.226907445	2.715024084
1813	DRD2	rs12364051	11	"112810524"	34%	6%	6%	15%	Intron	.	2	0	0.712246627	2.712246627
1813	DRD2	rs4245149	11	"112843567"	.	.	.	.	Intron	.	2	0.71219827	0	2.71219827
7704	ZBTB16	rs567057	11	"113562840"	10%	0%	0%	6%	Intron	76%	2.29	0	0.422093521	2.712093521
51807	TUBA8	rs362249	22	"16990110"	21%	43%	42%	5%	Intron	.	2	0	0.711919874	2.711919874
1813	DRD2	rs4245147	11	"112823217"	47%	27%	32%	18%	Intron	.	2	0	0.711510883	2.711510883
627	BDNF	rs11030104	11	"27641093"	20%	37%	34%	0%	Intron	.	2	0	0.710800705	2.710800705
1956	EGFR	rs1404908	7	"55230121"	30%	10%	6%	47%	Intron	.	2	0	0.710754517	2.710754517
51807	TUBA8	rs12159975	22	"16994445"	3%	0%	0%	14%	mRNA-UTR	.	2.25	0	0.46043152	2.71043152
1813	DRD2	rs4245146	11	"112823183"	47%	27%	32%	17%	Intron	.	2	0	0.710011716	2.710011716
624	BDKRB2	rs3840827	14	"95779113"	.	.	.	.	mRNA-UTR	96%	2.71	0	0	2.71
624	BDKRB2	rs11622258	14	"95779196"	.	.	.	.	mRNA-UTR	96%	2.71	0	0	2.71
624	BDKRB2	rs11622369	14	"95779195"	.	.	.	.	mRNA-UTR	96%	2.71	0	0	2.71
624	BDKRB2	rs13306216	14	"95779252"	0%	0%	0%	0%	mRNA-UTR	96%	2.71	0	0	2.71
624	BDKRB2	rs13306217	14	"95779555"	.	.	.	.	mRNA-UTR	96%	2.71	0	0	2.71
624	BDKRB2	rs13306218	14	"95779556"	.	.	.	.	mRNA-UTR	96%	2.71	0	0	2.71
1956	EGFR	rs6947902	7	"55110804"	23%	1%	2%	0%	Intron	76%	2.29	0	0.419210349	2.709210349
1135	CHRNA2	rs7819756	8	"27386854"	43%	34%	38%	29%	Intron	.	2	0	0.709193254	2.709193254
316	AOX1	rs10172572	2	"201210640"	6%	47%	41%	9%	Intron	71%	2.25	0	0.459172436	2.709172436
624	BDKRB2	rs5225	14	"95777976"	14%	0%	0%	0%	mRNA-UTR	.	2.25	0	0.459089435	2.709089435
624	BDKRB2	rs2069591	14	"95778585"	14%	0%	0%	0%	mRNA-UTR	.	2.25	0	0.458367097	2.708367097
2060	EPS15	rs7308	1	"51593578"	21%	0%	0%	38%	mRNA-UTR	75%	2.53	0	0.177076095	2.707076095
4842	NOS1	rs816361	12	"116139514"	27%	26%	44%	20%	Intron	.	2	0	0.707026385	2.707026385
7704	ZBTB16	rs675044	11	"113556735"	18%	18%	18%	38%	Intron	.	2	0	0.704940276	2.704940276
7704	ZBTB16	rs620651	11	"113593093"	3%	0%	0%	0%	Intron	.	2	0	0.704027381	2.704027381
84708	LNX1	rs6852422	4	"54048994"	15%	0%	0%	0%	Intron	.	2	0	0.703804672	2.703804672
7704	ZBTB16	rs542273	11	"113555841"	28%	38%	42%	42%	Intron	81%	2.33	0	0.373220119	2.703220119
1813	DRD2	rs4274224	11	"112824662"	46%	26%	32%	18%	Intron	.	2	0	0.703084176	2.703084176
627	BDNF	rs12807356	11	"27662616"	.	.	.	.	Intron	.	2	0	0.702167732	2.702167732
84708	LNX1	rs11728872	4	"54049554"	34%	19%	10%	12%	Intron	.	2	0	0.70076561	2.70076561
316	AOX1	rs4672865	2	"201193817"	35%	33%	42%	13%	Intron	82%	2.34	0	0.360674608	2.700674608
316	AOX1	rs4541241	2	"201212649"	7%	24%	30%	19%	Intron	.	2	0	0.700045127	2.700045127
627	BDNF	rs3178739	11	"27633219"	.	.	.	.	mRNA-UTR	95%	2.7	0	0	2.7
627	BDNF	rs7103411	11	"27656701"	22%	36%	35%	6%	Intron	.	2	0	0.699994627	2.699994627
10207	INADL	rs2476195	1	"62369195"	29%	21%	15%	19%	Intron	.	2	0	0.69841533	2.69841533
6571	SLC18A2	rs363226	10	"119015202"	37%	19%	10%	35%	Intron	.	2	0	0.697919631	2.697919631
1956	EGFR	rs12535226	7	"55123913"	49%	7%	7%	36%	Intron	77%	2.3	0	0.397693508	2.697693508
10207	INADL	rs12088039	1	"62091636"	2%	0%	0%	0%	Intron	.	2	0	0.696979208	2.696979208
10207	INADL	rs10889286	1	"62358686"	13%	33%	22%	33%	Intron	.	2	0	0.695184304	2.695184304
624	BDKRB2	rs6575578	14	"95761309"	4%	0%	0%	7%	Intron	.	2	0	0.692621002	2.692621002
1813	DRD2	rs11214607	11	"112817349"	18%	41%	39%	7%	Intron	.	2	0	0.692517013	2.692517013
1813	DRD2	rs2283265	11	"112790746"	17%	49%	42%	9%	Intron	.	2	0	0.69171546	2.69171546
7704	ZBTB16	rs670984	11	"113626209"	37%	42%	46%	21%	Intron	83%	2.34	0	0.350342072	2.690342072
10207	INADL	rs6699078	1	"62310960"	42%	23%	9%	48%	Intron	.	2	0	0.69020679	2.69020679
1956	EGFR	rs17172431	7	"55090298"	1%	0%	0%	14%	Intron	.	2	0	0.688494499	2.688494499
1136	CHRNA3	rs3743077	15	"76681951"	38%	19%	17%	7%	Intron	.	2	0.306273051	0.381880643	2.688153694
1312	COMT	rs9332377	22	"18335692"	17%	0%	0%	38%	Intron	.	2	0	0.686688864	2.686688864
1813	DRD2	rs4648319	11	"112819573"	16%	40%	38%	7%	Intron	.	2	0	0.68636559	2.68636559
5359	PLSCR1	rs1061307	3	"147745034"	5%	10%	10%	33%	mRNA-UTR	.	2.25	0	0.435874715	2.685874715
10207	INADL	rs17123111	1	"62356115"	13%	32%	21%	33%	Intron	.	2	0	0.683120686	2.683120686
1813	DRD2	rs1079596	11	"112801829"	17%	50%	42%	20%	Intron	.	2	0	0.68238518	2.68238518
1813	DRD2	rs1079597	11	"112801496"	16%	45%	39%	17%	Intron	.	2	0	0.682265642	2.682265642
84708	LNX1	rs17082837	4	"54022283"	3%	13%	12%	18%	Intron	81%	2.33	0	0.352238752	2.682238752
84708	LNX1	rs4864786	4	"54093898"	49%	31%	34%	13%	Intron	70%	2.24	0	0.440468969	2.680468969
2099	ESR1	rs9341074	6	"152464148"	0%	0%	0%	7%	mRNA-UTR	93%	2.68	0	0	2.68
10381	TUBB3	rs11554954	16	"88517303"	.	.	.	.	mRNA-UTR	93%	2.68	0	0	2.68
2099	ESR1	rs17847064	6	"152464115"	.	.	.	.	mRNA-UTR	93%	2.68	0	0	2.68
2099	ESR1	rs17081698	6	"152173792"	13%	0%	0%	31%	Intron	71%	2.25	0	0.4293045	2.6793045
2099	ESR1	rs9340799	6	"152205074"	31%	23%	17%	19%	Intron	77%	2.3	0	0.377545989	2.677545989
84708	LNX1	rs1435219	4	"54096606"	49%	32%	27%	10%	Intron	69%	2.24	0	0.436528763	2.676528763
7704	ZBTB16	rs609035	11	"113563378"	16%	18%	17%	38%	Intron	69%	2.24	0	0.434150883	2.674150883
1956	EGFR	rs11971997	7	"55111079"	22%	1%	2%	3%	Intron	76%	2.29	0	0.381037082	2.671037082
1956	EGFR	rs9642393	7	"55213141"	30%	49%	40%	7%	Intron	78%	2.3	0	0.370969402	2.670969402
6531	SLC6A3	rs8179029	5	"1462985"	19%	7%	5%	4%	Intron	70%	2.24	0	0.430893305	2.670893305
7314	UBB	rs14261	17	"16226711"	.	.	.	.	mRNA-UTR	92%	2.67	0	0	2.67
7314	UBB	rs14660	17	"16226725"	.	.	.	.	mRNA-UTR	92%	2.67	0	0	2.67
7314	UBB	rs1061290	17	"16226680"	.	.	.	.	mRNA-UTR	92%	2.67	0	0	2.67
3725	JUN	rs4647006	1	"59022275"	.	.	.	.	mRNA-UTR	92%	2.67	0	0	2.67
7314	UBB	rs7218030	17	"16226655"	0%	.	.	.	mRNA-UTR	92%	2.67	0	0	2.67
7704	ZBTB16	rs11214863	11	"113457198"	28%	1%	0%	40%	Intron	.	2	0	0.66876104	2.66876104
1142	CHRNB3	rs7844824	8	"42672170"	2%	0%	0%	0%	Intron	.	2	0	0.668013239	2.668013239
624	BDKRB2	rs4905472	14	"95766391"	3%	0%	0%	7%	Intron	.	2	0	0.666743615	2.666743615
84708	LNX1	rs2292580	4	"54059151"	13%	13%	14%	3%	Intron	71%	2.25	0	0.416277214	2.666277214
7704	ZBTB16	rs12808202	11	"113625751"	12%	12%	8%	0%	Intron	.	2	0	0.665382414	2.665382414
2099	ESR1	rs6915819	6	"152305321"	8%	9%	10%	45%	Intron	.	2	0	0.665309462	2.665309462
2099	ESR1	rs2982709	6	"152398437"	10%	2%	12%	9%	Intron	.	2	0	0.665108154	2.665108154
2099	ESR1	rs9340894	6	"152305073"	8%	10%	10%	46%	Intron	.	2	0	0.66446267	2.66446267
1135	CHRNA2	rs2292977	8	"27374552"	20%	47%	48%	12%	mRNA-UTR	.	2.25	0.413412695	0	2.663412695
1813	DRD2	rs6274	11	"112786138"	1%	0%	0%	20%	mRNA-UTR	.	2.25	0.251811973	0.160175598	2.661987571
51807	TUBA8	rs2234338	22	"16993603"	3%	0%	0%	13%	Intron	81%	2.33	0	0.330604172	2.660604172
10971	YWHAQ	rs17362839	2	"9671890"	24%	0%	0%	8%	Intron	.	2	0	0.659481129	2.659481129
627	BDNF	rs2030323	11	"27685115"	22%	38%	34%	5%	Intron	.	2	0	0.658435503	2.658435503
84708	LNX1	rs2280119	4	"54110195"	38%	19%	23%	28%	Intron	.	2	0	0.657986934	2.657986934
1813	DRD2	rs1076560	11	"112788898"	12%	.	.	9%	Intron	.	2	0	0.657938724	2.657938724
7704	ZBTB16	rs370634	11	"113606919"	42%	23%	41%	18%	Intron	.	2	0	0.657166119	2.657166119
1135	CHRNA2	rs2280376	8	"27373679"	23%	17%	28%	6%	Locus	.	1.75	0	0.906035436	2.656035436
10207	INADL	rs12239947	1	"62381238"	1%	5%	4%	3%	Intron	.	2	0	0.656007618	2.656007618
2099	ESR1	rs9397072	6	"152281014"	2%	19%	14%	8%	Intron	68%	2.23	0	0.425254876	2.655254876
6532	SLC6A4	rs2020941	17	"25574084"	1%	0%	0%	0%	Intron	.	2	0	0.65447395	2.65447395
10971	YWHAQ	rs10495570	2	"9686972"	4%	0%	0%	18%	Intron	71%	2.25	0	0.403422915	2.653422915
10207	INADL	rs10889269	1	"62138049"	20%	31%	22%	1%	Intron	.	2	0	0.65333296	2.65333296
1956	EGFR	rs12668175	7	"55146073"	3%	44%	42%	5%	Intron	83%	2.34	0	0.313227477	2.653227477
7704	ZBTB16	rs585287	11	"113549649"	27%	39%	41%	45%	Intron	68%	2.23	0	0.422930866	2.652930866
1956	EGFR	rs2302535	7	"55122182"	33%	12%	14%	1%	Intron	75%	2.28	0	0.372498857	2.652498857
10971	YWHAQ	rs17453675	2	"9671858"	24%	0%	0%	8%	Intron	.	2	0	0.651547736	2.651547736
1813	DRD2	rs1079727	11	"112794392"	16%	50%	41%	9%	Intron	.	2	0	0.650171938	2.650171938
7280	TUBB2A	rs3205007	6	"3098989"	.	.	.	.	mRNA-UTR	90%	2.65	0	0	2.65
7280	TUBB2A	rs3205008	6	"3098987"	.	.	.	.	mRNA-UTR	90%	2.65	0	0	2.65
627	BDNF	rs1048241	11	"27635651"	.	.	.	.	mRNA-UTR	89%	2.65	0	0	2.65
627	BDNF	rs3750934	11	"27636771"	0%	0%	5%	0%	mRNA-UTR	89%	2.65	0	0	2.65
627	BDNF	rs3838785	11	"27635594"	.	.	.	.	mRNA-UTR	89%	2.65	0	0	2.65
1636	ACE	rs7221779	17	"58941857"	43%	20%	21%	27%	mRNA-UTR	89%	2.65	0	0	2.65
1636	ACE	rs7221780	17	"58941858"	43%	19%	21%	27%	mRNA-UTR	89%	2.65	0	0	2.65
1636	ACE	rs11658531	17	"58941524"	43%	20%	21%	39%	mRNA-UTR	89%	2.65	0	0	2.65
10207	INADL	rs1013293	1	"62342909"	39%	6%	5%	8%	Intron	.	2	0	0.649676568	2.649676568
2099	ESR1	rs9340978	6	"152375638"	9%	0%	0%	1%	Intron	.	2	0	0.649571709	2.649571709
7704	ZBTB16	rs2519194	11	"113602778"	2%	0%	0%	0%	Intron	.	2	0	0.649505434	2.649505434
1813	DRD2	rs2734836	11	"112796449"	14%	50%	41%	11%	Intron	.	2	0	0.649476757	2.649476757
84708	LNX1	rs6820391	4	"54109453"	37%	19%	22%	28%	Intron	.	2	0	0.649301828	2.649301828
7704	ZBTB16	rs17116456	11	"113505679"	6%	16%	11%	4%	Intron	83%	2.34	0	0.309210937	2.649210937
4842	NOS1	rs7959232	12	"116161081"	36%	48%	34%	18%	Intron	.	2	0	0.64890032	2.64890032
2099	ESR1	rs7768330	6	"152343905"	1%	11%	11%	19%	Intron	78%	2.3	0	0.345908688	2.645908688
10207	INADL	rs7528744	1	"62015526"	8%	0%	0%	33%	Intron	.	2	0	0.645016935	2.645016935
7704	ZBTB16	rs2285391	11	"113513880"	15%	21%	12%	2%	Intron	.	2	0	0.644952886	2.644952886
2099	ESR1	rs17081749	6	"152193618"	14%	29%	27%	44%	Intron	78%	2.3	0	0.344793928	2.644793928
5359	PLSCR1	rs2688688	3	"147733087"	25%	10%	23%	18%	Intron	78%	2.3	0	0.342795804	2.642795804
1636	ACE	rs4461142	17	"58931780"	48%	23%	39%	10%	Intron	.	2	0	0.642754857	2.642754857
2099	ESR1	rs9341077	6	"152464821"	1%	0%	0%	3%	mRNA-UTR	71%	2.5	0	0.142528069	2.642528069
1139	CHRNA7	rs6494185	15	"30133402"	6%	19%	9%	17%	Intron	69%	2.24	0	0.400853671	2.640853671
203068	TUBB	rs14020	6	"30800180"	.	.	.	.	mRNA-UTR	88%	2.64	0	0	2.64
203068	TUBB	rs1061142	6	"30800198"	.	.	.	.	mRNA-UTR	88%	2.64	0	0	2.64
10383	TUBB2C	rs1062392	9	"139257955"	.	.	.	.	mRNA-UTR	88%	2.64	0	0	2.64
203068	TUBB	rs3873311	6	"30800155"	.	.	.	.	mRNA-UTR	88%	2.64	0	0	2.64
203068	TUBB	rs3873313	6	"30800196"	.	.	.	.	mRNA-UTR	88%	2.64	0	0	2.64
10383	TUBB2C	rs3903141	9	"139257969"	.	.	.	.	mRNA-UTR	88%	2.64	0	0	2.64
203068	TUBB	rs9468815	6	"30800209"	.	.	.	.	mRNA-UTR	88%	2.64	0	0	2.64
203068	TUBB	rs9468816	6	"30800210"	.	.	.	.	mRNA-UTR	88%	2.64	0	0	2.64
7534	YWHAZ	rs11545396	8	"102001630"	.	.	.	.	mRNA-UTR	88%	2.64	0	0	2.64
7534	YWHAZ	rs11551354	8	"102002011"	.	.	.	.	mRNA-UTR	88%	2.64	0	0	2.64
7534	YWHAZ	rs11551357	8	"102001739"	.	.	.	.	mRNA-UTR	88%	2.64	0	0	2.64
203068	TUBB	rs12178331	6	"30800209"	.	.	.	.	mRNA-UTR	88%	2.64	0	0	2.64
6531	SLC6A3	rs460000	5	"1485825"	30%	43%	50%	46%	Intron	78%	2.3	0	0.338458573	2.638458573
1142	CHRNB3	rs7008048	8	"42695745"	2%	0%	0%	6%	Intron	.	2	0	0.637304012	2.637304012
10207	INADL	rs6684468	1	"62347415"	20%	10%	5%	34%	Intron	72%	2.26	0	0.375057989	2.635057989
1813	DRD2	rs4936274	11	"112835661"	12%	22%	28%	34%	Intron	.	2	0	0.63347077	2.63347077
1142	CHRNB3	rs7818409	8	"42701338"	2%	0%	0%	9%	Intron	.	2	0	0.633060866	2.633060866
1143	CHRNB4	rs12440014	15	"76713781"	24%	50%	39%	23%	Intron	.	2	0	0.632891679	2.632891679
1142	CHRNB3	rs7815274	8	"42701740"	2%	0%	0%	10%	Intron	.	2	0	0.632680613	2.632680613
1142	CHRNB3	rs7832104	8	"42701749"	2%	0%	0%	10%	Intron	.	2	0	0.631994986	2.631994986
1813	DRD2	rs7350522	11	"112810413"	16%	44%	42%	2%	Intron	.	2	0	0.630861914	2.630861914
10207	INADL	rs11585422	1	"62152811"	17%	16%	13%	7%	Intron	.	2	0	0.630660368	2.630660368
3725	JUN	rs2654	1	"59019835"	0%	0%	0%	0%	mRNA-UTR	87%	2.63	0	0	2.63
3725	JUN	rs2655	1	"59019791"	.	.	.	.	mRNA-UTR	87%	2.63	0	0	2.63
10381	TUBB3	rs1135394	16	"88529715"	.	.	.	.	mRNA-UTR	87%	2.63	0	0	2.63
10381	TUBB3	rs1135425	16	"88529791"	.	.	.	.	mRNA-UTR	87%	2.63	0	0	2.63
3725	JUN	rs4647015	1	"59020107"	.	.	.	.	mRNA-UTR	87%	2.63	0	0	2.63
3725	JUN	rs4647016	1	"59019806"	.	.	.	.	mRNA-UTR	87%	2.63	0	0	2.63
3725	JUN	rs9282771	1	"59019544"	.	.	.	.	mRNA-UTR	87%	2.63	0	0	2.63
3725	JUN	rs11550970	1	"59020301"	.	.	.	.	mRNA-UTR	87%	2.63	0	0	2.63
10381	TUBB3	rs11554950	16	"88529750"	.	.	.	.	mRNA-UTR	87%	2.63	0	0	2.63
1142	CHRNB3	rs6997994	8	"42702328"	2%	0%	0%	.	Intron	.	2	0	0.62997755	2.62997755
6531	SLC6A3	rs10072058	5	"1460379"	1%	0%	0%	28%	Intron	.	2	0	0.629951801	2.629951801
1142	CHRNB3	rs7015920	8	"42702648"	2%	0%	0%	0%	Intron	.	2	0	0.629917903	2.629917903
1142	CHRNB3	rs7824160	8	"42705413"	2%	0%	0%	10%	Intron	.	2	0	0.629720497	2.629720497
1138	CHRNA5	rs6495306	15	"76652948"	38%	14%	11%	23%	Intron	.	2	0.258060922	0.371266836	2.629327758
7534	YWHAZ	rs3134359	8	"102027744"	40%	42%	40%	42%	Intron	.	2	0	0.628593151	2.628593151
6571	SLC18A2	rs363279	10	"119026615"	8%	26%	23%	9%	Intron	80%	2.32	0	0.308442283	2.628442283
7704	ZBTB16	rs383285	11	"113602822"	6%	0%	0%	12%	Intron	.	2	0	0.627573721	2.627573721
1135	CHRNA2	rs1346726	8	"27391136"	3%	0%	0%	30%	Intron	70%	2.24	0.331614083	0.05547844	2.627092523
1813	DRD2	rs7103679	11	"112808884"	16%	44%	42%	8%	Intron	.	2	0	0.627070699	2.627070699
2099	ESR1	rs1709180	6	"152225713"	4%	0%	0%	0%	Intron	.	2	0	0.626650794	2.626650794
6571	SLC18A2	rs2244375	10	"119021368"	.	.	.	.	Intron	73%	2.27	0.356547324	0	2.626547324
7704	ZBTB16	rs511571	11	"113531399"	6%	0%	1%	.	Intron	.	2	0	0.626090083	2.626090083
2099	ESR1	rs9340943	6	"152355376"	2%	0%	0%	0%	Intron	.	2	0	0.624760281	2.624760281
2099	ESR1	rs12527445	6	"152442550"	13%	0%	0%	3%	Intron	.	2	0	0.624230523	2.624230523
6531	SLC6A3	rs11133762	5	"1444161"	1%	24%	45%	23%	Locus	.	1.75	0	0.873903676	2.623903676
4842	NOS1	rs10774910	12	"116158722"	35%	34%	36%	20%	Intron	.	2	0	0.621602281	2.621602281
1136	CHRNA3	rs1878399	15	"76699058"	38%	18%	16%	23%	Intron	.	2	0	0.621413885	2.621413885
1813	DRD2	rs2471851	11	"112806279"	17%	44%	41%	8%	Intron	.	2	0	0.621227023	2.621227023
4842	NOS1	rs3741476	12	"116156518"	36%	26%	49%	31%	Intron	.	2	0	0.620243196	2.620243196
84617	TUBB6	rs8611	18	"12316130"	.	.	.	.	mRNA-UTR	86%	2.62	0	0	2.62
6853	SYN1	rs10066	23	"47316483"	.	.	.	.	mRNA-UTR	86%	2.62	0	0	2.62
6853	SYN1	rs2854414	23	"47316588"	.	.	.	.	mRNA-UTR	86%	2.62	0	0	2.62
6853	SYN1	rs2854415	23	"47316754"	.	.	.	.	mRNA-UTR	86%	2.62	0	0	2.62
6853	SYN1	rs2854416	23	"47316812"	.	.	.	.	mRNA-UTR	86%	2.62	0	0	2.62
6853	SYN1	rs2854417	23	"47316813"	.	.	.	.	mRNA-UTR	86%	2.62	0	0	2.62
6853	SYN1	rs2855135	23	"47316587"	.	.	.	.	mRNA-UTR	86%	2.62	0	0	2.62
6853	SYN1	rs2855136	23	"47316645"	.	.	.	.	mRNA-UTR	86%	2.62	0	0	2.62
347733	TUBB2B	rs10717744	6	"3169824"	.	.	.	.	mRNA-UTR	86%	2.62	0	0	2.62
6853	SYN1	rs35136843	23	"47316583"	.	.	.	.	mRNA-UTR	86%	2.62	0	0	2.62
1813	DRD2	rs2471854	11	"112804849"	17%	50%	41%	17%	Intron	.	2	0	0.619934452	2.619934452
1140	CHRNB1	rs12943744	17	"7295864"	24%	26%	21%	45%	Intron	.	2	0	0.619230687	2.619230687
7704	ZBTB16	rs926075	11	"113505937"	30%	21%	24%	3%	Intron	83%	2.34	0	0.279206924	2.619206924
84708	LNX1	rs4864785	4	"54089167"	20%	21%	23%	8%	Intron	.	2	0	0.61900448	2.61900448
1136	CHRNA3	rs3743073	15	"76696594"	33%	41%	50%	45%	Intron	79%	2.31	0.052566278	0.25404478	2.616611058
1137	CHRNA4	rs6090378	20	"61445822"	7%	0%	0%	2%	mRNA-UTR	.	2.25	0	0.36584701	2.61584701
4842	NOS1	rs865857	12	"116209508"	2%	0%	0%	0%	Intron	.	2	0	0.615837875	2.615837875
1813	DRD2	rs4460839	11	"112827006"	11%	22%	26%	.	Intron	.	2	0	0.615439794	2.615439794
1813	DRD2	rs6278	11	"112785934"	.	.	.	.	mRNA-UTR	.	2.25	0.364516253	0	2.614516253
4842	NOS1	rs9658562	12	"116136440"	2%	4%	18%	16%	mRNA-UTR	.	2.25	0	0.364039696	2.614039696
84708	LNX1	rs15834	4	"54023428"	3%	13%	11%	28%	Intron	72%	2.26	0	0.352330529	2.612330529
2099	ESR1	rs9340817	6	"152216799"	3%	28%	30%	15%	Intron	80%	2.32	0	0.291670813	2.611670813
2099	ESR1	rs6557198	6	"152434132"	9%	37%	21%	44%	Intron	.	2	0.366531544	0.245136322	2.611667866
2099	ESR1	rs3020383	6	"152458472"	10%	3%	14%	1%	Intron	.	2	0	0.610308826	2.610308826
1958	EGR1	rs6914	5	"137832534"	.	.	.	.	mRNA-UTR	85%	2.61	0	0	2.61
1958	EGR1	rs1042086	5	"137829276"	.	.	.	.	mRNA-UTR	85%	2.61	0	0	2.61
1958	EGR1	rs1042197	5	"137832186"	.	.	.	.	mRNA-UTR	85%	2.61	0	0	2.61
113878	DTX2	rs1548823	7	"75972879"	.	.	.	.	mRNA-UTR	85%	2.61	0	0	2.61
1958	EGR1	rs1803556	5	"137832140"	.	.	.	.	mRNA-UTR	85%	2.61	0	0	2.61
1958	EGR1	rs2294175	5	"137831892"	0%	1%	0%	0%	mRNA-UTR	85%	2.61	0	0	2.61
1958	EGR1	rs6873141	5	"137829313"	.	.	.	.	mRNA-UTR	85%	2.61	0	0	2.61
1813	DRD2	rs7116768	11	"112851028"	.	.	.	.	mRNA-UTR	85%	2.61	0	0	2.61
4842	NOS1	rs9658256	12	"116283932"	.	.	.	.	mRNA-UTR	85%	2.61	0	0	2.61
4842	NOS1	rs9658257	12	"116283894"	.	.	.	.	mRNA-UTR	85%	2.61	0	0	2.61
4842	NOS1	rs9658258	12	"116283739"	.	.	.	.	mRNA-UTR	85%	2.61	0	0	2.61
1958	EGR1	rs34219635	5	"137832764"	.	.	.	.	mRNA-UTR	85%	2.61	0	0	2.61
1958	EGR1	rs35445286	5	"137832880"	.	.	.	.	mRNA-UTR	85%	2.61	0	0	2.61
1958	EGR1	rs35657506	5	"137832409"	.	.	.	.	mRNA-UTR	85%	2.61	0	0	2.61
1958	EGR1	rs41337250	5	"137832533"	.	.	.	.	mRNA-UTR	85%	2.61	0	0	2.61
1958	EGR1	rs45577740	5	"137829308"	.	.	.	.	mRNA-UTR	85%	2.61	0	0	2.61
1138	CHRNA5	rs1875869	15	"76655212"	1%	4%	3%	15%	Intron	.	2	0	0.609480496	2.609480496
2099	ESR1	rs9340954	6	"152361865"	28%	47%	44%	39%	Intron	.	2	0	0.60907884	2.60907884
1636	ACE	rs4305	17	"58911961"	38%	29%	47%	8%	Intron	.	2	0	0.608964628	2.608964628
1956	EGFR	rs4947982	7	"55175771"	47%	43%	41%	22%	Intron	.	2	0	0.608730827	2.608730827
7314	UBB	rs9908067	17	"16225788"	1%	0%	0%	15%	Intron	.	2	0	0.60846471	2.60846471
1956	EGFR	rs11238352	7	"55154584"	4%	0%	0%	0%	Intron	.	2	0	0.605766046	2.605766046
2099	ESR1	rs6557171	6	"152276286"	28%	40%	44%	42%	Intron	75%	2.28	0	0.325409528	2.605409528
624	BDKRB2	rs8009545	14	"95747703"	2%	18%	15%	.	Intron	.	2	0	0.604757153	2.604757153
624	BDKRB2	rs4144132	14	"95761402"	20%	28%	21%	20%	Intron	.	2	0	0.604696502	2.604696502
2099	ESR1	rs6941035	6	"152420394"	3%	4%	1%	39%	Intron	.	2	0	0.604553734	2.604553734
84708	LNX1	rs17660061	4	"54105428"	38%	42%	49%	47%	Intron	.	2	0	0.604343599	2.604343599
316	AOX1	rs3795968	2	"201196680"	37%	18%	21%	40%	Intron	.	2	0	0.603705956	2.603705956
7311	UBA52	rs6554	19	"18546964"	36%	32%	33%	1%	mRNA-UTR	73%	2.52	0	0.082151864	2.602151864
1956	EGFR	rs11760406	7	"55079904"	29%	15%	14%	2%	Intron	72%	2.26	0	0.342086354	2.602086354
10382	TUBB4	rs11672092	19	"6452998"	18%	0%	0%	26%	Intron	69%	2.24	0	0.361492473	2.601492473
2099	ESR1	rs2459107	6	"152441318"	40%	48%	40%	29%	Intron	.	2	0	0.60089556	2.60089556
84708	LNX1	rs17082957	4	"54090769"	33%	27%	37%	19%	Intron	.	2	0	0.600829036	2.600829036
2099	ESR1	rs750686	6	"152449819"	40%	48%	40%	37%	Intron	.	2	0	0.600248078	2.600248078
2099	ESR1	rs9341086	6	"152466227"	3%	27%	27%	0%	Locus	.	1.75	0	0.850241896	2.600241896
10971	YWHAQ	rs7594	2	"9641718"	.	.	.	.	mRNA-UTR	84%	2.6	0	0	2.6
3725	JUN	rs2760499	1	"59021401"	.	.	.	.	mRNA-UTR	84%	2.6	0	0	2.6
3725	JUN	rs2811894	1	"59021619"	.	.	.	.	mRNA-UTR	84%	2.6	0	0	2.6
3725	JUN	rs4647010	1	"59021856"	.	.	.	.	mRNA-UTR	84%	2.6	0	0	2.6
3725	JUN	rs4647011	1	"59021504"	.	.	.	.	mRNA-UTR	84%	2.6	0	0	2.6
3725	JUN	rs4647012	1	"59021394"	.	.	.	.	mRNA-UTR	84%	2.6	0	0	2.6
3725	JUN	rs4647013	1	"59021362"	.	.	.	.	mRNA-UTR	84%	2.6	0	0	2.6
10971	YWHAQ	rs6758214	2	"9641927"	.	.	.	.	mRNA-UTR	84%	2.6	0	0	2.6
627	BDNF	rs11030118	11	"27679639"	.	.	.	.	mRNA-UTR	84%	2.6	0	0	2.6
10971	YWHAQ	rs11544459	2	"9642218"	.	.	.	.	mRNA-UTR	84%	2.6	0	0	2.6
84617	TUBB6	rs11548177	18	"12298273"	.	.	.	.	mRNA-UTR	84%	2.6	0	0	2.6
3725	JUN	rs12040370	1	"59021455"	.	.	.	.	mRNA-UTR	84%	2.6	0	0	2.6
10971	YWHAQ	rs16822436	2	"9642774"	.	.	.	.	mRNA-UTR	84%	2.6	0	0	2.6
10971	YWHAQ	rs41264177	2	"9642846"	.	.	.	.	mRNA-UTR	84%	2.6	0	0	2.6
10971	YWHAQ	rs2091210	2	"9688651"	37%	19%	13%	18%	Locus	78%	2.05	0	0.549473925	2.599473925
2099	ESR1	rs7739506	6	"152328136"	1%	11%	9%	13%	Intron	.	2	0	0.598954623	2.598954623
7704	ZBTB16	rs1939414	11	"113513656"	6%	17%	11%	3%	Intron	72%	2.26	0	0.338689551	2.598689551
6571	SLC18A2	rs363341	10	"119000455"	27%	33%	36%	49%	Intron	.	2	0	0.598117178	2.598117178
10207	INADL	rs991191	1	"62293893"	42%	29%	32%	33%	Intron	.	2	0	0.596689152	2.596689152
10207	INADL	rs2666493	1	"62387052"	30%	24%	29%	11%	Intron	69%	2.24	0	0.355827288	2.595827288
1956	EGFR	rs4947972	7	"55128537"	30%	12%	14%	2%	Intron	68%	2.23	0	0.363083437	2.593083437
1956	EGFR	rs3823585	7	"55131231"	39%	31%	34%	22%	Intron	.	2	0	0.593051094	2.593051094
2099	ESR1	rs7766577	6	"152437706"	9%	40%	25%	.	Intron	.	2	0.370590401	0.222331447	2.592921848
316	AOX1	rs16833889	2	"201192170"	35%	16%	16%	39%	Intron	.	2	0	0.592798663	2.592798663
84708	LNX1	rs17082951	4	"54087872"	32%	23%	36%	19%	Intron	.	2	0	0.592608416	2.592608416
1956	EGFR	rs7808697	7	"55231056"	15%	49%	36%	31%	Intron	.	2	0	0.592180622	2.592180622
84708	LNX1	rs17657105	4	"54021307"	14%	10%	13%	4%	mRNA-UTR	.	2.25	0	0.341273323	2.591273323
1956	EGFR	rs759167	7	"55095278"	24%	7%	7%	26%	Intron	69%	2.24	0	0.350317066	2.590317066
1145	CHRNE	rs7774	17	"4741939"	.	.	.	.	mRNA-UTR	83%	2.59	0	0	2.59
1145	CHRNE	rs8834	17	"4741970"	.	.	.	.	mRNA-UTR	83%	2.59	0	0	2.59
1145	CHRNE	rs1053751	17	"4742065"	.	.	.	.	mRNA-UTR	83%	2.59	0	0	2.59
1145	CHRNE	rs1053754	17	"4742067"	28%	30%	17%	15%	mRNA-UTR	83%	2.59	0	0	2.59
1145	CHRNE	rs3087773	17	"4742050"	.	.	.	.	mRNA-UTR	83%	2.59	0	0	2.59
7704	ZBTB16	rs3088357	11	"113626502"	.	.	.	.	mRNA-UTR	83%	2.59	0	0	2.59
4842	NOS1	rs7314856	12	"116208455"	0%	0%	0%	0%	Splice	83%	2.59	0	0	2.59
1145	CHRNE	rs9914357	17	"4741901"	.	.	.	.	mRNA-UTR	83%	2.59	0	0	2.59
6667	SP1	rs34821679	12	"52092659"	.	.	.	.	mRNA-UTR	83%	2.59	0	0	2.59
6667	SP1	rs35301719	12	"52093355"	.	.	.	.	mRNA-UTR	83%	2.59	0	0	2.59
2099	ESR1	rs872921	6	"152170632"	.	.	.	.	mRNA-UTR	82%	2.59	0	0	2.59
1141	CHRNB2	rs1126885	1	"152815064"	.	.	.	.	mRNA-UTR	82%	2.59	0	0	2.59
7280	TUBB2A	rs3734491	6	"3102781"	.	.	.	.	mRNA-UTR	82%	2.59	0	0	2.59
1636	ACE	rs10853044	17	"58940281"	43%	20%	21%	42%	mRNA-UTR	82%	2.59	0	0	2.59
7280	TUBB2A	rs17136233	6	"3102726"	.	.	.	.	mRNA-UTR	82%	2.59	0	0	2.59
316	AOX1	rs4337457	2	"201174580"	13%	8%	13%	23%	Intron	.	2	0	0.589995063	2.589995063
624	BDKRB2	rs4900318	14	"95758713"	38%	43%	48%	38%	Intron	.	2	0	0.589400906	2.589400906
624	BDKRB2	rs8012552	14	"95758520"	37%	43%	49%	38%	Intron	.	2	0	0.589199998	2.589199998
29924	EPN1	rs7249837	19	"60883082"	24%	50%	41%	19%	Intron	.	2	0	0.58849006	2.58849006
7704	ZBTB16	rs238903	11	"113493997"	35%	38%	38%	49%	Intron	81%	2.33	0	0.258196739	2.588196739
7704	ZBTB16	rs12290032	11	"113465840"	22%	36%	41%	.	Intron	.	2	0	0.587254273	2.587254273
84708	LNX1	rs11936494	4	"54106087"	21%	28%	31%	20%	Intron	71%	2.25	0	0.336015039	2.586015039
84708	LNX1	rs10021772	4	"54068221"	23%	43%	46%	46%	Intron	77%	2.3	0	0.286003383	2.586003383
2099	ESR1	rs6905370	6	"152367890"	28%	48%	44%	39%	Intron	.	2	0	0.586000228	2.586000228
10207	INADL	rs10889287	1	"62358767"	14%	36%	21%	.	Intron	.	2	0	0.584867496	2.584867496
316	AOX1	rs13398115	2	"201158313"	1%	0%	0%	0%	Locus	.	1.75	0	0.834591546	2.584591546
6571	SLC18A2	rs3026060	10	"119009922"	1%	0%	0%	17%	Intron	.	2	0	0.583226729	2.583226729
2099	ESR1	rs1709182	6	"152217050"	37%	2%	1%	7%	Intron	.	2	0	0.582711862	2.582711862
2099	ESR1	rs4870062	6	"152279311"	28%	40%	44%	40%	Intron	71%	2.25	0	0.330090856	2.580090856
51807	TUBA8	rs2234339	22	"16994011"	0%	0%	0%	2%	mRNA-UTR	81%	2.58	0	0	2.58
51807	TUBA8	rs2234340	22	"16994047"	0%	0%	0%	7%	mRNA-UTR	81%	2.58	0	0	2.58
1956	EGFR	rs17290755	7	"55240839"	.	.	.	.	mRNA-UTR	81%	2.58	0	0	2.58
1956	EGFR	rs17290762	7	"55240882"	.	.	.	.	mRNA-UTR	81%	2.58	0	0	2.58
1956	EGFR	rs41499845	7	"55240862"	.	.	.	.	mRNA-UTR	81%	2.58	0	0	2.58
1138	CHRNA5	rs601079	15	"76656634"	38%	19%	15%	43%	Intron	.	2	0.206209615	0.373183915	2.57939353
1136	CHRNA3	rs3743074	15	"76696535"	33%	40%	49%	44%	Intron	79%	2.31	0.018634491	0.249989516	2.578624007
624	BDKRB2	rs2069579	14	"95774769"	1%	0%	0%	0%	Intron	.	2	0	0.578382255	2.578382255
10207	INADL	rs11207877	1	"62199359"	48%	13%	17%	31%	Intron	.	2	0	0.578061105	2.578061105
10207	INADL	rs17123114	1	"62356300"	14%	33%	21%	45%	Intron	.	2	0	0.578014259	2.578014259
316	AOX1	rs7562507	2	"201231429"	7%	2%	3%	.	Intron	.	2	0.252588192	0.325387387	2.577975579
4842	NOS1	rs9658498	12	"116152908"	36%	34%	36%	18%	Intron	.	2	0	0.576585521	2.576585521
1146	CHRNG	rs1881492	2	"233115242"	21%	8%	16%	19%	Intron	.	2	0	0.575993384	2.575993384
2099	ESR1	rs1569788	6	"152370309"	28%	48%	44%	38%	Intron	.	2	0	0.575629368	2.575629368
4842	NOS1	rs2293046	12	"116147095"	34%	34%	35%	19%	Intron	.	2	0	0.574638782	2.574638782
1139	CHRNA7	rs2175886	15	"30143239"	42%	13%	13%	8%	Intron	.	2	0.554395797	0.01797548	2.572371277
2099	ESR1	rs9340820	6	"152217518"	3%	28%	31%	16%	Intron	71%	2.25	0	0.321982486	2.571982486
5359	PLSCR1	rs2587012	3	"147741360"	25%	10%	22%	18%	Intron	70%	2.24	0	0.331205982	2.571205982
5359	PLSCR1	rs2587011	3	"147741389"	24%	9%	22%	31%	Intron	70%	2.24	0	0.330784219	2.570784219
1813	DRD2	rs6276	11	"112786607"	31%	47%	47%	13%	mRNA-UTR	80%	2.57	0	0	2.57
2099	ESR1	rs722029	6	"152465114"	0%	0%	0%	0%	mRNA-UTR	80%	2.57	0	0	2.57
9632	SEC24C	rs1050965	10	"75201680"	.	.	.	.	mRNA-UTR	80%	2.57	0	0	2.57
9632	SEC24C	rs1050980	10	"75201827"	.	.	.	.	mRNA-UTR	80%	2.57	0	0	2.57
1636	ACE	rs1125574	17	"58945107"	.	.	.	.	mRNA-UTR	80%	2.57	0	0	2.57
9632	SEC24C	rs1804045	10	"75201773"	.	.	.	.	mRNA-UTR	80%	2.57	0	0	2.57
2099	ESR1	rs3020388	6	"152465279"	.	.	.	.	mRNA-UTR	80%	2.57	0	0	2.57
2099	ESR1	rs3020389	6	"152465325"	0%	0%	0%	0%	mRNA-UTR	80%	2.57	0	0	2.57
2099	ESR1	rs3798757	6	"152465936"	0%	13%	11%	0%	mRNA-UTR	80%	2.57	0	0	2.57
1813	DRD2	rs9282672	11	"112786568"	.	.	.	.	mRNA-UTR	80%	2.57	0	0	2.57
1813	DRD2	rs9282673	11	"112786622"	.	.	.	.	mRNA-UTR	80%	2.57	0	0	2.57
2099	ESR1	rs9341078	6	"152464892"	0%	0%	0%	4%	mRNA-UTR	80%	2.57	0	0	2.57
2099	ESR1	rs9341079	6	"152465291"	.	.	.	.	mRNA-UTR	80%	2.57	0	0	2.57
2099	ESR1	rs9341080	6	"152465423"	0%	0%	0%	0%	mRNA-UTR	80%	2.57	0	0	2.57
2099	ESR1	rs9341081	6	"152465499"	0%	0%	0%	0%	mRNA-UTR	80%	2.57	0	0	2.57
2099	ESR1	rs9341082	6	"152465665"	0%	0%	0%	0%	mRNA-UTR	80%	2.57	0	0	2.57
2099	ESR1	rs9341083	6	"152465735"	0%	0%	0%	0%	mRNA-UTR	80%	2.57	0	0	2.57
2099	ESR1	rs9341084	6	"152465997"	0%	0%	0%	0%	mRNA-UTR	80%	2.57	0	0	2.57
6667	SP1	rs11170545	12	"52095054"	.	.	.	.	mRNA-UTR	80%	2.57	0	0	2.57
9632	SEC24C	rs11541237	10	"75200968"	.	.	.	.	mRNA-UTR	80%	2.57	0	0	2.57
9632	SEC24C	rs11817848	10	"75201871"	.	.	.	.	mRNA-UTR	80%	2.57	0	0	2.57
1636	ACE	rs12452105	17	"58944556"	.	.	.	.	mRNA-UTR	80%	2.57	0	0	2.57
9632	SEC24C	rs16930879	10	"75201634"	.	.	.	.	mRNA-UTR	80%	2.57	0	0	2.57
9632	SEC24C	rs16930885	10	"75201860"	.	.	.	.	mRNA-UTR	80%	2.57	0	0	2.57
2099	ESR1	rs17847059	6	"152465677"	.	.	.	.	mRNA-UTR	80%	2.57	0	0	2.57
9632	SEC24C	rs36072661	10	"75200927"	.	.	.	.	mRNA-UTR	80%	2.57	0	0	2.57
1636	ACE	rs36221078	17	"58945089"	.	.	.	.	mRNA-UTR	80%	2.57	0	0	2.57
1636	ACE	rs36221079	17	"58945088"	.	.	.	.	mRNA-UTR	80%	2.57	0	0	2.57
10207	INADL	rs17379217	1	"62317673"	36%	10%	5%	6%	Intron	73%	2.27	0	0.299723434	2.569723434
84708	LNX1	rs11939219	4	"54108594"	3%	0%	0%	0%	Intron	.	2	0	0.569508112	2.569508112
10207	INADL	rs12138991	1	"62077828"	21%	47%	33%	0%	Intron	78%	2.3	0	0.269499138	2.569499138
2099	ESR1	rs3020368	6	"152412883"	13%	2%	13%	13%	Intron	.	2	0	0.569361953	2.569361953
1956	EGFR	rs11977757	7	"55076224"	3%	6%	4%	14%	Intron	.	2	0	0.568146242	2.568146242
2099	ESR1	rs926777	6	"152346740"	18%	47%	49%	33%	Intron	.	2	0	0.56798737	2.56798737
7704	ZBTB16	rs10488695	11	"113518301"	6%	3%	1%	7%	Intron	93%	2.43	0	0.136628835	2.566628835
1813	DRD2	rs11214613	11	"112840469"	14%	23%	26%	35%	Intron	.	2	0	0.566571017	2.566571017
2099	ESR1	rs2982894	6	"152433735"	9%	5%	10%	.	Intron	.	2	0	0.5648967	2.5648967
627	BDNF	rs1401635	11	"27650567"	37%	3%	8%	31%	Intron	71%	2.25	0	0.314075717	2.564075717
7704	ZBTB16	rs672901	11	"113520325"	17%	38%	44%	43%	Intron	84%	2.35	0	0.212971271	2.562971271
7704	ZBTB16	rs2073848	11	"113557114"	10%	21%	26%	1%	Intron	70%	2.24	0	0.321928163	2.561928163
316	AOX1	rs13404701	2	"201223137"	19%	1%	0%	11%	Intron	.	2	0	0.561412879	2.561412879
316	AOX1	rs2348023	2	"201223550"	19%	1%	0%	2%	Intron	.	2	0	0.560541932	2.560541932
7704	ZBTB16	rs583200	11	"113579966"	36%	36%	33%	34%	Intron	69%	2.24	0	0.320364364	2.560364364
10987	COPS5	rs1138476	8	"68136834"	2%	1%	0%	9%	mRNA-UTR	79%	2.56	0	0	2.56
6464	SHC1	rs11811223	1	"153213404"	.	.	.	.	mRNA-UTR	79%	2.56	0	0	2.56
10207	INADL	rs12091049	1	"62352520"	0%	0%	0%	0%	mRNA-UTR	79%	2.56	0	0	2.56
1956	EGFR	rs7798065	7	"55077205"	3%	4%	5%	15%	Intron	.	2	0	0.559985447	2.559985447
7704	ZBTB16	rs646381	11	"113528417"	17%	47%	43%	3%	Intron	70%	2.24	0	0.319342738	2.559342738
4842	NOS1	rs904658	12	"116149927"	36%	34%	36%	33%	Intron	.	2	0	0.558523716	2.558523716
2060	EPS15	rs1149789	1	"51691601"	37%	38%	36%	0%	Intron	74%	2.27	0	0.288378841	2.558378841
10207	INADL	rs1286813	1	"62061661"	47%	23%	6%	34%	Intron	.	2	0	0.557742923	2.557742923
203068	TUBB	rs25527	6	"30798917"	3%	18%	24%	33%	Intron	.	2	0	0.557362847	2.557362847
1956	EGFR	rs17586344	7	"55107892"	13%	0%	0%	3%	Intron	.	2	0	0.555084676	2.555084676
1636	ACE	rs4293	17	"58909398"	39%	31%	48%	8%	Intron	.	2	0	0.554093141	2.554093141
1956	EGFR	rs7782830	7	"55077918"	3%	6%	4%	14%	Intron	.	2	0	0.553966695	2.553966695
10207	INADL	rs10789098	1	"62041812"	16%	46%	44%	26%	Intron	.	2	0	0.553211586	2.553211586
7704	ZBTB16	rs660800	11	"113545720"	17%	18%	22%	45%	Intron	.	2	0	0.553169519	2.553169519
7704	ZBTB16	rs238934	11	"113472354"	23%	46%	44%	12%	Intron	79%	2.31	0	0.242173838	2.552173838
1145	CHRNE	rs2229199	17	"4742773"	.	.	.	.	mRNA-UTR	78%	2.55	0	0	2.55
1145	CHRNE	rs2229200	17	"4742767"	.	.	.	.	mRNA-UTR	78%	2.55	0	0	2.55
9632	SEC24C	rs2306326	10	"75176410"	0%	0%	0%	1%	mRNA-UTR	78%	2.55	0	0	2.55
2099	ESR1	rs3020386	6	"152463672"	.	.	.	.	mRNA-UTR	78%	2.55	0	0	2.55
55584	CHRNA9	rs6819816	4	"40051537"	.	.	.	.	mRNA-UTR	78%	2.55	0	0	2.55
627	BDNF	rs7124665	11	"27633663"	.	.	.	.	mRNA-UTR	78%	2.55	0	0	2.55
1145	CHRNE	rs12940036	17	"4742749"	.	.	.	.	mRNA-UTR	78%	2.55	0	0	2.55
627	BDNF	rs41282914	11	"27633560"	.	.	.	.	mRNA-UTR	78%	2.55	0	0	2.55
2099	ESR1	rs9341075	6	"152464417"	0%	0%	0%	4%	mRNA-UTR	77%	2.55	0	0	2.55
2060	EPS15	rs9436905	1	"51594718"	.	.	.	.	mRNA-UTR	77%	2.55	0	0	2.55
2060	EPS15	rs34069014	1	"51594669"	.	.	.	.	mRNA-UTR	77%	2.55	0	0	2.55
2099	ESR1	rs35907842	6	"152464428"	.	.	.	.	mRNA-UTR	77%	2.55	0	0	2.55
2060	EPS15	rs36048901	1	"51594553"	.	.	.	.	mRNA-UTR	77%	2.55	0	0	2.55
1143	CHRNB4	rs36061206	15	"76704435"	.	.	.	.	mRNA-UTR	77%	2.55	0	0	2.55
627	BDNF	rs41282916	11	"27634779"	.	.	.	.	mRNA-UTR	77%	2.55	0	0	2.55
2060	EPS15	rs41292519	1	"51594534"	.	.	.	.	mRNA-UTR	77%	2.55	0	0	2.55
2099	ESR1	rs827419	6	"152219356"	37%	2%	1%	8%	Intron	.	2	0	0.549948679	2.549948679
1956	EGFR	rs845554	7	"55214158"	18%	1%	0%	7%	Intron	.	2	0	0.548811707	2.548811707
2099	ESR1	rs11964865	6	"152352739"	6%	0%	0%	18%	Intron	.	2	0	0.548686021	2.548686021
10207	INADL	rs2067881	1	"62273352"	45%	1%	7%	18%	Intron	.	2	0	0.545918645	2.545918645
10207	INADL	rs1332631	1	"62268948"	45%	1%	9%	23%	Intron	.	2	0	0.545775023	2.545775023
2099	ESR1	rs3020407	6	"152348954"	28%	40%	31%	9%	Intron	.	2	0	0.54368241	2.54368241
2099	ESR1	rs7761846	6	"152254201"	8%	9%	10%	48%	Intron	.	2	0	0.541739055	2.541739055
1139	CHRNA7	rs1039394	15	"30195021"	11%	0%	0%	0%	Intron	.	2	0	0.541258537	2.541258537
1138	CHRNA5	rs17486278	15	"76654537"	41%	24%	33%	.	Intron	72%	2.26	0	0.280835086	2.540835086
1956	EGFR	rs17172425	7	"55077946"	2%	6%	4%	13%	Intron	.	2	0	0.540768744	2.540768744
203068	TUBB	rs7781	6	"30801100"	.	.	.	.	mRNA-UTR	76%	2.54	0	0	2.54
203068	TUBB	rs1062404	6	"30801093"	.	.	.	.	mRNA-UTR	76%	2.54	0	0	2.54
203068	TUBB	rs1062407	6	"30801109"	.	.	.	.	mRNA-UTR	76%	2.54	0	0	2.54
6667	SP1	rs3741666	12	"52093863"	0%	1%	0%	0%	mRNA-UTR	76%	2.54	0	0	2.54
6667	SP1	rs7312221	12	"52093791"	0%	0%	0%	0%	mRNA-UTR	76%	2.54	0	0	2.54
1136	CHRNA3	rs34238957	15	"76674770"	.	.	.	.	mRNA-UTR	76%	2.54	0	0	2.54
2099	ESR1	rs34593157	6	"152462283"	.	.	.	.	mRNA-UTR	76%	2.54	0	0	2.54
2099	ESR1	rs34812787	6	"152462196"	.	.	.	.	mRNA-UTR	76%	2.54	0	0	2.54
2099	ESR1	rs35151682	6	"152462090"	.	.	.	.	mRNA-UTR	76%	2.54	0	0	2.54
7704	ZBTB16	rs238911	11	"113491372"	34%	38%	38%	49%	Intron	76%	2.29	0	0.249865969	2.539865969
5359	PLSCR1	rs9880682	3	"147733251"	8%	8%	10%	0%	Intron	78%	2.3	0	0.239168673	2.539168673
10207	INADL	rs7549691	1	"61996953"	27%	31%	48%	6%	Intron	.	2	0	0.53663027	2.53663027
1956	EGFR	rs9692301	7	"55211248"	31%	0%	2%	16%	Intron	.	2	0	0.535006403	2.535006403
10381	TUBB3	rs2302897	16	"88526458"	4%	0%	1%	.	Intron	75%	2.28	0	0.254844137	2.534844137
1956	EGFR	rs17172426	7	"55078163"	3%	6%	4%	15%	Intron	.	2	0	0.534549927	2.534549927
1139	CHRNA7	rs883473	15	"30112968"	30%	14%	12%	23%	Intron	.	2	0.010550182	0.522737333	2.533287515
10207	INADL	rs3790580	1	"61985497"	9%	13%	10%	0%	Intron	70%	2.24	0	0.293185216	2.533185216
10207	INADL	rs4255414	1	"62328207"	23%	11%	6%	36%	Intron	.	2	0	0.533176849	2.533176849
2099	ESR1	rs3778088	6	"152435414"	.	.	.	.	Intron	.	2	0.53165267	0	2.53165267
316	AOX1	rs4674211	2	"201169086"	13%	8%	14%	22%	Intron	.	2	0	0.530322724	2.530322724
2060	EPS15	rs12130	1	"51593001"	.	.	.	.	mRNA-UTR	75%	2.53	0	0	2.53
2060	EPS15	rs1802595	1	"51593545"	.	.	.	.	mRNA-UTR	75%	2.53	0	0	2.53
2060	EPS15	rs1802598	1	"51593634"	.	.	.	.	mRNA-UTR	75%	2.53	0	0	2.53
203068	TUBB	rs2394400	6	"30800433"	.	.	.	.	mRNA-UTR	75%	2.53	0	0	2.53
1138	CHRNA5	rs3830438	15	"76672674"	.	.	.	.	mRNA-UTR	75%	2.53	0	0	2.53
203068	TUBB	rs11546740	6	"30796155"	.	.	.	.	mRNA-UTR	75%	2.53	0	0	2.53
203068	TUBB	rs11546746	6	"30796195"	.	.	.	.	mRNA-UTR	75%	2.53	0	0	2.53
2060	EPS15	rs35958315	1	"51593752"	.	.	.	.	mRNA-UTR	75%	2.53	0	0	2.53
2060	EPS15	rs41292517	1	"51593176"	.	.	.	.	mRNA-UTR	75%	2.53	0	0	2.53
9632	SEC24C	rs3849969	10	"75196005"	28%	19%	26%	46%	Intron	83%	2.34	0	0.189872371	2.529872371
1139	CHRNA7	rs7179008	15	"30231215"	23%	14%	7%	17%	Intron	71%	2.25	0	0.279711751	2.529711751
2099	ESR1	rs12664544	6	"152350666"	7%	33%	23%	22%	Intron	.	2	0	0.528266003	2.528266003
1142	CHRNB3	rs7012713	8	"42711460"	8%	0%	0%	0%	Intron	.	2	0	0.528258528	2.528258528
7704	ZBTB16	rs11214881	11	"113529156"	8%	1%	1%	43%	Intron	69%	2.24	0	0.287953848	2.527953848
7704	ZBTB16	rs11214882	11	"113529409"	8%	1%	1%	44%	Intron	69%	2.24	0	0.287327069	2.527327069
6532	SLC6A4	rs11657536	17	"25553368"	6%	0%	0%	0%	Intron	.	2	0	0.525986357	2.525986357
1139	CHRNA7	rs6494182	15	"30132987"	6%	21%	8%	29%	Intron	.	2	0.124360063	0.401395065	2.525755128
1956	EGFR	rs10258683	7	"55158359"	7%	0%	0%	30%	Intron	.	2	0	0.525297831	2.525297831
84708	LNX1	rs2117601	4	"54112629"	32%	38%	45%	45%	Intron	.	2	0	0.523852511	2.523852511
55584	CHRNA9	rs13105969	4	"40038181"	24%	8%	3%	1%	Intron	.	2	0	0.523775185	2.523775185
5359	PLSCR1	rs2688693	3	"147726059"	19%	14%	28%	7%	Intron	79%	2.31	0	0.213325367	2.523325367
55584	CHRNA9	rs11930551	4	"40038167"	24%	8%	4%	0%	Intron	.	2	0	0.52270839	2.52270839
84708	LNX1	rs17082994	4	"54103186"	3%	4%	10%	16%	Intron	73%	2.27	0	0.252551756	2.522551756
1956	EGFR	rs9642391	7	"55212858"	31%	49%	40%	7%	Intron	71%	2.25	0	0.272543984	2.522543984
1636	ACE	rs8066114	17	"58943572"	41%	18%	19%	23%	Intron	.	2	0	0.522528845	2.522528845
1956	EGFR	rs917879	7	"55104752"	27%	0%	0%	17%	Intron	.	2	0	0.522411696	2.522411696
1956	EGFR	rs9649847	7	"55154632"	7%	0%	0%	17%	Intron	.	2	0	0.520459671	2.520459671
5359	PLSCR1	rs1997604	3	"147744194"	19%	11%	22%	34%	Intron	.	2	0	0.520286808	2.520286808
3725	JUN	rs12816	1	"59019246"	.	.	.	.	mRNA-UTR	74%	2.52	0	0	2.52
5743	PTGS2	rs689470	1	"184907681"	1%	0%	1%	49%	mRNA-UTR	74%	2.52	0	0	2.52
1956	EGFR	rs712829	7	"55054249"	.	.	.	.	mRNA-UTR	74%	2.52	0	0	2.52
1956	EGFR	rs712830	7	"55054274"	.	.	.	.	mRNA-UTR	74%	2.52	0	0	2.52
3725	JUN	rs1923942	1	"59019214"	.	.	.	.	mRNA-UTR	74%	2.52	0	0	2.52
84708	LNX1	rs3210225	4	"54021562"	.	.	.	.	mRNA-UTR	74%	2.52	0	0	2.52
6233	RPS27A	rs3211295	2	"55313448"	.	.	.	.	mRNA-UTR	74%	2.52	0	0	2.52
6667	SP1	rs3837462	12	"52096416"	.	.	.	.	mRNA-UTR	74%	2.52	0	0	2.52
3725	JUN	rs4647017	1	"59019404"	.	.	.	.	mRNA-UTR	74%	2.52	0	0	2.52
3725	JUN	rs4647018	1	"59019169"	.	.	.	.	mRNA-UTR	74%	2.52	0	0	2.52
1137	CHRNA4	rs6090387	20	"61462991"	.	.	.	.	mRNA-UTR	74%	2.52	0	0	2.52
5743	PTGS2	rs13306038	1	"184907750"	.	.	.	.	mRNA-UTR	74%	2.52	0	0	2.52
6667	SP1	rs34300207	12	"52096402"	.	.	.	.	mRNA-UTR	74%	2.52	0	0	2.52
6532	SLC6A4	rs34500314	17	"25549412"	.	.	.	.	mRNA-UTR	74%	2.52	0	0	2.52
84708	LNX1	rs34549680	4	"54021554"	.	.	.	.	mRNA-UTR	74%	2.52	0	0	2.52
6667	SP1	rs34586701	12	"52096401"	.	.	.	.	mRNA-UTR	74%	2.52	0	0	2.52
84708	LNX1	rs34823651	4	"54021789"	.	.	.	.	mRNA-UTR	74%	2.52	0	0	2.52
6667	SP1	rs35711881	12	"52096403"	.	.	.	.	mRNA-UTR	74%	2.52	0	0	2.52
84708	LNX1	rs35852395	4	"54021549"	.	.	.	.	mRNA-UTR	74%	2.52	0	0	2.52
6532	SLC6A4	rs45530438	17	"25549140"	.	.	.	.	mRNA-UTR	74%	2.52	0	0	2.52
5743	PTGS2	rs5271	1	"184916170"	.	.	.	.	mRNA-UTR	73%	2.52	0	0	2.52
6464	SHC1	rs1050947	1	"153202129"	.	.	.	.	mRNA-UTR	73%	2.52	0	0	2.52
7311	UBA52	rs3209501	19	"18546997"	.	.	.	.	mRNA-UTR	73%	2.52	0	0	2.52
5743	PTGS2	rs4648257	1	"184916163"	0%	0%	0%	0%	mRNA-UTR	73%	2.52	0	0	2.52
81027	TUBB1	rs7509432	20	"57034968"	.	.	.	.	mRNA-UTR	73%	2.52	0	0	2.52
627	BDNF	rs7943622	11	"27678500"	.	.	.	.	mRNA-UTR	73%	2.52	0	0	2.52
7534	YWHAZ	rs11551356	8	"102000610"	.	.	.	.	mRNA-UTR	73%	2.52	0	0	2.52
5743	PTGS2	rs11567819	1	"184916108"	0%	0%	0%	0%	mRNA-UTR	73%	2.52	0	0	2.52
2060	EPS15	rs12123218	1	"51592751"	.	.	.	.	mRNA-UTR	73%	2.52	0	0	2.52
7311	UBA52	rs16982506	19	"18543715"	.	.	.	.	mRNA-UTR	73%	2.52	0	0	2.52
84708	LNX1	rs17083031	4	"54119119"	0%	0%	0%	2%	mRNA-UTR	73%	2.52	0	0	2.52
1956	EGFR	rs17288945	7	"55054421"	.	.	.	.	mRNA-UTR	73%	2.52	0	0	2.52
6531	SLC6A3	rs28363169	5	"1447234"	.	.	.	.	mRNA-UTR	73%	2.52	0	0	2.52
7311	UBA52	rs34040670	19	"18546983"	.	.	.	.	mRNA-UTR	73%	2.52	0	0	2.52
6464	SHC1	rs34492708	1	"153201962"	.	.	.	.	mRNA-UTR	73%	2.52	0	0	2.52
6667	SP1	rs35937229	12	"52094175"	.	.	.	.	mRNA-UTR	73%	2.52	0	0	2.52
6464	SHC1	rs35938764	1	"153201812"	.	.	.	.	mRNA-UTR	73%	2.52	0	0	2.52
7311	UBA52	rs41292105	19	"18543672"	.	.	.	.	mRNA-UTR	73%	2.52	0	0	2.52
7311	UBA52	rs41292107	19	"18543714"	.	.	.	.	mRNA-UTR	73%	2.52	0	0	2.52
6531	SLC6A3	rs45623739	5	"1447300"	.	.	.	.	mRNA-UTR	73%	2.52	0	0	2.52
84708	LNX1	rs11723567	4	"54074809"	44%	41%	49%	8%	Intron	.	2	0	0.519640444	2.519640444
624	BDKRB2	rs2069582	14	"95774905"	18%	7%	3%	3%	Intron	.	2	0	0.517831574	2.517831574
7704	ZBTB16	rs12293744	11	"113528226"	8%	1%	1%	45%	Intron	70%	2.24	0	0.277783793	2.517783793
84708	LNX1	rs6554112	4	"54113392"	39%	39%	47%	45%	Intron	.	2	0	0.516454637	2.516454637
2099	ESR1	rs9340851	6	"152244871"	4%	0%	0%	0%	Intron	.	2	0	0.516235313	2.516235313
2099	ESR1	rs7754762	6	"152353230"	7%	34%	23%	38%	Intron	.	2	0	0.515699164	2.515699164
10207	INADL	rs6661862	1	"62307442"	34%	6%	7%	9%	Intron	.	2	0	0.514682826	2.514682826
316	AOX1	rs4470327	2	"201159251"	.	21%	26%	24%	Intron	.	2	0.514278574	0	2.514278574
10207	INADL	rs2365498	1	"62085242"	21%	47%	25%	4%	Intron	69%	2.24	0	0.273949448	2.513949448
1956	EGFR	rs1558544	7	"55195547"	30%	0%	0%	50%	Intron	76%	2.29	0	0.223685132	2.513685132
4842	NOS1	rs816353	12	"116169163"	46%	39%	27%	10%	Intron	.	2	0	0.512405501	2.512405501
1956	EGFR	rs10488143	7	"55183403"	3%	1%	0%	2%	Intron	.	2	0	0.511452809	2.511452809
7704	ZBTB16	rs681200	11	"113529958"	19%	46%	44%	3%	Intron	71%	2.25	0	0.261215083	2.511215083
1956	EGFR	rs4947963	7	"55055909"	38%	31%	27%	3%	Intron	81%	2.33	0	0.181055805	2.511055805
7704	ZBTB16	rs364729	11	"113600653"	39%	19%	41%	31%	Intron	.	2	0	0.510695422	2.510695422
1956	EGFR	rs11971773	7	"55080192"	3%	6%	4%	15%	Intron	.	2	0	0.510400489	2.510400489
113878	DTX2	rs7398	7	"75973070"	36%	31%	42%	18%	mRNA-UTR	72%	2.51	0	0	2.51
1312	COMT	rs362204	22	"18336262"	.	.	.	.	mRNA-UTR	72%	2.51	0	0	2.51
113878	DTX2	rs2530634	7	"75929047"	.	.	.	.	mRNA-UTR	72%	2.51	0	0	2.51
5743	PTGS2	rs2853804	1	"184909032"	0%	0%	0%	0%	mRNA-UTR	72%	2.51	0	0	2.51
5743	PTGS2	rs3134591	1	"184916048"	.	.	.	.	mRNA-UTR	72%	2.51	0	0	2.51
5743	PTGS2	rs3134592	1	"184916047"	.	.	.	.	mRNA-UTR	72%	2.51	0	0	2.51
4842	NOS1	rs3741481	12	"116253421"	.	.	.	.	mRNA-UTR	72%	2.51	0	0	2.51
1312	COMT	rs3838146	22	"18336269"	.	.	.	.	mRNA-UTR	72%	2.51	0	0	2.51
5743	PTGS2	rs4648295	1	"184908954"	0%	0%	0%	0%	mRNA-UTR	72%	2.51	0	0	2.51
4842	NOS1	rs9658274	12	"116253654"	0%	0%	0%	0%	mRNA-UTR	72%	2.51	0	0	2.51
5743	PTGS2	rs34888870	1	"184916070"	.	.	.	.	mRNA-UTR	72%	2.51	0	0	2.51
4842	NOS1	rs41444054	12	"116253645"	.	.	.	.	mRNA-UTR	72%	2.51	0	0	2.51
4842	NOS1	rs41502449	12	"116253468"	.	.	.	.	mRNA-UTR	72%	2.51	0	0	2.51
1956	EGFR	rs41522547	7	"55192074"	.	.	.	.	mRNA-UTR	72%	2.51	0	0	2.51
1312	COMT	rs174696	22	"18333176"	19%	46%	47%	34%	Intron	.	2	0	0.509753773	2.509753773
1141	CHRNB2	rs2072660	1	"152815345"	23%	29%	21%	46%	mRNA-UTR	71%	2.5	0.009217308	0	2.509217308
4842	NOS1	rs2682825	12	"116171309"	46%	39%	29%	11%	Intron	.	2	0	0.508439697	2.508439697
316	AOX1	rs2287011	2	"201229717"	24%	.	.	7%	Intron	82%	2.34	0	0.166628784	2.506628784
2099	ESR1	rs6557189	6	"152402973"	7%	36%	23%	46%	Intron	.	2	0	0.506144643	2.506144643
1139	CHRNA7	rs12440480	15	"30178683"	13%	33%	24%	9%	Intron	.	2	0	0.50603197	2.50603197
7704	ZBTB16	rs238922	11	"113483238"	2%	7%	3%	47%	Intron	.	2	0	0.505710406	2.505710406
7704	ZBTB16	rs445785	11	"113612654"	10%	2%	2%	19%	Intron	.	2	0	0.504805181	2.504805181
2099	ESR1	rs3798576	6	"152438279"	.	.	.	.	Intron	.	2	0.504455662	0	2.504455662
1956	EGFR	rs10488137	7	"55080321"	3%	6%	5%	16%	Intron	.	2	0	0.503832834	2.503832834
7704	ZBTB16	rs238920	11	"113483709"	3%	8%	2%	49%	Intron	.	2	0	0.503827015	2.503827015
1139	CHRNA7	rs12914788	15	"30163729"	10%	23%	17%	.	Intron	.	2	0	0.503557062	2.503557062
51807	TUBA8	rs2234329	22	"16989065"	5%	22%	31%	18%	Intron	86%	2.37	0	0.132812094	2.502812094
1139	CHRNA7	rs2651417	15	"30228226"	48%	37%	41%	11%	Intron	.	2	0	0.502103395	2.502103395
2099	ESR1	rs6903763	6	"152194849"	3%	10%	6%	22%	Intron	.	2	0	0.501087229	2.501087229
1312	COMT	rs11569715	22	"18328742"	0%	0%	0%	3%	mRNA-UTR	.	2.25	0.251037139	0	2.501037139
8973	CHRNA6	rs16891576	8	"42726954"	0%	0%	0%	3%	mRNA-UTR	.	2.25	0.251037139	0	2.501037139
7157	TP53	rs1042526	17	"7513615"	.	.	.	.	mRNA-UTR	71%	2.5	0	0	2.5
84617	TUBB6	rs1139388	18	"12316387"	.	.	.	.	mRNA-UTR	71%	2.5	0	0	2.5
84617	TUBB6	rs1139389	18	"12316401"	.	.	.	.	mRNA-UTR	71%	2.5	0	0	2.5
3725	JUN	rs1407816	1	"59021935"	.	.	.	.	mRNA-UTR	71%	2.5	0	0	2.5
5743	PTGS2	rs2853805	1	"184908249"	.	.	.	.	mRNA-UTR	71%	2.5	0	0	2.5
2099	ESR1	rs3020387	6	"152464661"	.	.	.	.	mRNA-UTR	71%	2.5	0	0	2.5
5743	PTGS2	rs3179567	1	"184908215"	.	.	.	.	mRNA-UTR	71%	2.5	0	0	2.5
4842	NOS1	rs3741473	12	"116137189"	0%	10%	14%	0%	mRNA-UTR	71%	2.5	0	0	2.5
5743	PTGS2	rs3835508	1	"184908252"	.	.	.	.	mRNA-UTR	71%	2.5	0	0	2.5
3725	JUN	rs4647009	1	"59021947"	.	.	.	.	mRNA-UTR	71%	2.5	0	0	2.5
5743	PTGS2	rs4648298	1	"184908305"	.	.	.	.	mRNA-UTR	71%	2.5	0	0	2.5
5743	PTGS2	rs4648299	1	"184908200"	.	.	.	.	mRNA-UTR	71%	2.5	0	0	2.5
7157	TP53	rs8065799	17	"7513643"	0%	0%	0%	0%	mRNA-UTR	71%	2.5	0	0	2.5
2099	ESR1	rs9341073	6	"152463301"	.	.	.	.	mRNA-UTR	71%	2.5	0	0	2.5
4842	NOS1	rs9658557	12	"116137489"	0%	0%	0%	1%	mRNA-UTR	71%	2.5	0	0	2.5
4842	NOS1	rs9658558	12	"116137182"	.	.	.	.	mRNA-UTR	71%	2.5	0	0	2.5
10383	TUBB2C	rs11267019	9	"139255605"	.	.	.	.	mRNA-UTR	71%	2.5	0	0	2.5
5743	PTGS2	rs11384450	1	"184908270"	.	.	.	.	mRNA-UTR	71%	2.5	0	0	2.5
10383	TUBB2C	rs11545612	9	"139255605"	.	.	.	.	mRNA-UTR	71%	2.5	0	0	2.5
5743	PTGS2	rs11567830	1	"184908232"	0%	0%	0%	0%	mRNA-UTR	71%	2.5	0	0	2.5
5743	PTGS2	rs13306035	1	"184908470"	.	.	.	.	mRNA-UTR	71%	2.5	0	0	2.5
2099	ESR1	rs17847066	6	"152464764"	.	.	.	.	mRNA-UTR	71%	2.5	0	0	2.5
1141	CHRNB2	rs34019399	1	"152815299"	.	.	.	.	mRNA-UTR	71%	2.5	0	0	2.5
3725	JUN	rs35852390	1	"59021949"	.	.	.	.	mRNA-UTR	71%	2.5	0	0	2.5
1636	ACE	rs1110991	17	"58908232"	.	.	.	.	Synon	.	2.5	0	0	2.5
7157	TP53	rs1800370	17	"7520304"	.	.	.	.	Synon	.	2.5	0	0	2.5
1137	CHRNA4	rs2229960	20	"61451980"	.	.	.	.	Synon	.	2.5	0	0	2.5
1137	CHRNA4	rs6089898	20	"61462938"	.	.	.	.	Synon	.	2.5	0	0	2.5
1956	EGFR	rs10258429	7	"55205581"	.	.	.	.	Synon	.	2.5	0	0	2.5
7157	TP53	rs11575998	17	"7520310"	.	.	.	.	Synon	.	2.5	0	0	2.5
1956	EGFR	rs17336988	7	"55205641"	.	.	.	.	Synon	.	2.5	0	0	2.5
1956	EGFR	rs17337023	7	"55206368"	.	.	.	.	Synon	.	2.5	0	0	2.5
84617	TUBB6	rs7505203	18	"12305620"	8%	9%	14%	13%	Intron	.	2	0	0.499796332	2.499796332
1956	EGFR	rs2293348	7	"55234251"	35%	9%	8%	11%	Intron	75%	2.28	0	0.218917046	2.498917046
2099	ESR1	rs9397460	6	"152335429"	1%	7%	8%	13%	Intron	.	2	0	0.498089014	2.498089014
1956	EGFR	rs7785141	7	"55080453"	3%	6%	5%	15%	Intron	.	2	0	0.497636253	2.497636253
1956	EGFR	rs845561	7	"55220202"	27%	23%	18%	8%	Intron	.	2	0	0.49763038	2.49763038
2099	ESR1	rs11155814	6	"152192877"	14%	29%	28%	44%	Intron	74%	2.27	0	0.22702126	2.49702126
1139	CHRNA7	rs1604265	15	"30161661"	10%	23%	17%	47%	Intron	.	2	0	0.496913881	2.496913881
7704	ZBTB16	rs2856244	11	"113620851"	41%	28%	17%	28%	Intron	81%	2.33	0	0.166912584	2.496912584
2099	ESR1	rs2474148	6	"152454597"	35%	48%	38%	29%	Intron	.	2	0	0.496421751	2.496421751
1140	CHRNB1	rs17806566	17	"7292887"	3%	19%	7%	1%	Intron	85%	2.36	0	0.136287461	2.496287461
1956	EGFR	rs2075109	7	"55186397"	46%	48%	40%	41%	Intron	.	2	0	0.495913852	2.495913852
1956	EGFR	rs2075110	7	"55186653"	46%	48%	39%	34%	Intron	.	2	0	0.495875896	2.495875896
1956	EGFR	rs4140770	7	"55108970"	41%	1%	2%	50%	Intron	.	2	0	0.495414021	2.495414021
1142	CHRNB3	rs4954	8	"42706953"	3%	18%	5%	23%	Intron	.	2	0	0.495408041	2.495408041
1956	EGFR	rs13247687	7	"55169270"	46%	44%	41%	23%	Intron	.	2	0	0.495242149	2.495242149
84708	LNX1	rs9996883	4	"54051934"	29%	49%	47%	49%	Intron	76%	2.29	0	0.204449198	2.494449198
2099	ESR1	rs2207232	6	"152381981"	7%	37%	25%	16%	Intron	.	2	0	0.493812484	2.493812484
84617	TUBB6	rs9807728	18	"12307617"	2%	4%	9%	3%	Intron	71%	2.25	0	0.24367828	2.49367828
1956	EGFR	rs6964705	7	"55177131"	46%	46%	38%	20%	Intron	.	2	0	0.493496456	2.493496456
2099	ESR1	rs3778087	6	"152435400"	.	.	.	.	Intron	.	2	0.493494968	0	2.493494968
4842	NOS1	rs17509231	12	"116278706"	12%	3%	8%	12%	Intron	.	2	0	0.491487653	2.491487653
1956	EGFR	rs17151957	7	"55168006"	19%	2%	1%	23%	Intron	69%	2.24	0	0.251247679	2.491247679
2099	ESR1	rs2234693	6	"152205028"	41%	40%	41%	47%	Intron	77%	2.3	0	0.191051893	2.491051893
4842	NOS1	rs11068454	12	"116270533"	3%	0%	1%	.	Intron	.	2	0	0.490685624	2.490685624
1956	EGFR	rs884225	7	"55241578"	.	.	.	.	mRNA-UTR	70%	2.49	0	0	2.49
316	AOX1	rs1050880	2	"201243784"	.	.	.	.	mRNA-UTR	70%	2.49	0	0	2.49
316	AOX1	rs1050883	2	"201243947"	.	.	.	.	mRNA-UTR	70%	2.49	0	0	2.49
5743	PTGS2	rs1051896	1	"184909790"	.	.	.	.	mRNA-UTR	70%	2.49	0	0	2.49
316	AOX1	rs2540065	2	"201243891"	0%	0%	0%	3%	mRNA-UTR	70%	2.49	0	0	2.49
5743	PTGS2	rs4648290	1	"184909861"	.	.	.	.	mRNA-UTR	70%	2.49	0	0	2.49
5743	PTGS2	rs4648291	1	"184909828"	.	.	.	.	mRNA-UTR	70%	2.49	0	0	2.49
5743	PTGS2	rs4648296	1	"184908691"	.	.	.	.	mRNA-UTR	70%	2.49	0	0	2.49
5743	PTGS2	rs4648297	1	"184908682"	.	.	.	.	mRNA-UTR	70%	2.49	0	0	2.49
1636	ACE	rs5821391	17	"58950806"	.	.	.	.	mRNA-UTR	70%	2.49	0	0	2.49
1636	ACE	rs5821392	17	"58950808"	.	.	.	.	mRNA-UTR	70%	2.49	0	0	2.49
1636	ACE	rs5821393	17	"58950815"	.	.	.	.	mRNA-UTR	70%	2.49	0	0	2.49
1636	ACE	rs5821394	17	"58950844"	.	.	.	.	mRNA-UTR	70%	2.49	0	0	2.49
627	BDNF	rs11030099	11	"27634159"	.	.	.	.	mRNA-UTR	70%	2.49	0	0	2.49
627	BDNF	rs11030100	11	"27634162"	.	.	.	.	mRNA-UTR	70%	2.49	0	0	2.49
5743	PTGS2	rs11567829	1	"184908773"	0%	0%	0%	0%	mRNA-UTR	70%	2.49	0	0	2.49
1636	ACE	rs35735395	17	"58950845"	.	.	.	.	mRNA-UTR	70%	2.49	0	0	2.49
1636	ACE	rs35974478	17	"58950814"	.	.	.	.	mRNA-UTR	70%	2.49	0	0	2.49
5743	PTGS2	rs36233646	1	"184909827"	.	.	.	.	mRNA-UTR	70%	2.49	0	0	2.49
7157	TP53	rs1042535	17	"7513018"	0%	0%	0%	0%	mRNA-UTR	69%	2.49	0	0	2.49
7157	TP53	rs1794291	17	"7513017"	.	.	.	.	mRNA-UTR	69%	2.49	0	0	2.49
6464	SHC1	rs1804743	1	"153201425"	.	.	.	.	mRNA-UTR	69%	2.49	0	0	2.49
1956	EGFR	rs5884404	7	"55241085"	.	.	.	.	mRNA-UTR	69%	2.49	0	0	2.49
1956	EGFR	rs17337528	7	"55240941"	.	.	.	.	mRNA-UTR	69%	2.49	0	0	2.49
1956	EGFR	rs17337535	7	"55241026"	.	.	.	.	mRNA-UTR	69%	2.49	0	0	2.49
7157	TP53	rs17879353	17	"7513039"	.	.	.	.	mRNA-UTR	69%	2.49	0	0	2.49
7157	TP53	rs17886358	17	"7513083"	.	.	.	.	mRNA-UTR	69%	2.49	0	0	2.49
1956	EGFR	rs34043207	7	"55241086"	.	.	.	.	mRNA-UTR	69%	2.49	0	0	2.49
7157	TP53	rs34182553	17	"7512978"	.	.	.	.	mRNA-UTR	69%	2.49	0	0	2.49
7157	TP53	rs34607064	17	"7513057"	.	.	.	.	mRNA-UTR	69%	2.49	0	0	2.49
7704	ZBTB16	rs583647	11	"113579891"	28%	16%	16%	14%	Intron	69%	2.24	0	0.249915152	2.489915152
7534	YWHAZ	rs4734497	8	"102004147"	40%	18%	18%	18%	Intron	.	2	0	0.48934576	2.48934576
7704	ZBTB16	rs651748	11	"113597363"	37%	28%	26%	23%	Intron	71%	2.25	0	0.239171611	2.489171611
6531	SLC6A3	rs27072	5	"1447522"	18%	38%	13%	13%	mRNA-UTR	.	2.25	0	0.237168672	2.487168672
6464	SHC1	rs4845401	1	"153208217"	43%	3%	5%	0%	Intron	81%	2.33	0	0.157138057	2.487138057
2099	ESR1	rs12212176	6	"152351700"	20%	0%	0%	0%	Intron	.	2	0	0.486723787	2.486723787
84708	LNX1	rs2898981	4	"54106684"	13%	34%	33%	3%	Intron	.	2	0	0.48652523	2.48652523
2099	ESR1	rs985191	6	"152325151"	17%	9%	12%	34%	Intron	.	2	0	0.48597624	2.48597624
84708	LNX1	rs3811785	4	"54021992"	29%	49%	46%	26%	Intron	74%	2.27	0	0.214875685	2.484875685
2099	ESR1	rs13219476	6	"152367197"	7%	34%	23%	13%	Intron	.	2	0	0.484351174	2.484351174
10207	INADL	rs6674622	1	"62307526"	38%	22%	11%	44%	Intron	.	2	0	0.484203356	2.484203356
84708	LNX1	rs1435215	4	"54106291"	13%	34%	34%	5%	Intron	.	2	0	0.483854013	2.483854013
7704	ZBTB16	rs495248	11	"113591627"	33%	30%	39%	12%	Intron	.	2	0	0.481628348	2.481628348
1141	CHRNB2	rs2072659	1	"152815145"	6%	21%	21%	4%	mRNA-UTR	.	2.25	0.008330993	0.223254808	2.481585801
2099	ESR1	rs13216134	6	"152370177"	7%	34%	24%	12%	Intron	.	2	0	0.480832478	2.480832478
316	AOX1	rs16833885	2	"201190712"	.	.	.	.	Intron	69%	2.24	0.240332155	0	2.480332155
1956	EGFR	rs7785163	7	"55080506"	3%	6%	5%	15%	Intron	.	2	0	0.480321214	2.480321214
2099	ESR1	rs3020385	6	"152462541"	0%	0%	0%	0%	mRNA-UTR	68%	2.48	0	0	2.48
10381	TUBB3	rs12930859	16	"88529936"	.	.	.	.	mRNA-UTR	68%	2.48	0	0	2.48
10381	TUBB3	rs12930865	16	"88529956"	.	.	.	.	mRNA-UTR	68%	2.48	0	0	2.48
7704	ZBTB16	rs424337	11	"113592787"	50%	42%	43%	23%	Intron	.	2	0	0.479559571	2.479559571
624	BDKRB2	rs2069576	14	"95772933"	1%	0%	0%	0%	Intron	.	2	0	0.479218001	2.479218001
2099	ESR1	rs1709183	6	"152235689"	28%	47%	40%	35%	Intron	.	2	0	0.479045615	2.479045615
7704	ZBTB16	rs2852796	11	"113558978"	29%	39%	46%	41%	Intron	81%	2.33	0	0.147562157	2.477562157
2099	ESR1	rs9340955	6	"152371894"	6%	0%	0%	3%	Intron	.	2	0	0.47699142	2.47699142
1956	EGFR	rs12667668	7	"55154547"	8%	41%	43%	35%	Intron	.	2	0	0.476488298	2.476488298
1956	EGFR	rs7798980	7	"55080576"	3%	6%	4%	14%	Intron	.	2	0	0.475781267	2.475781267
1139	CHRNA7	rs982574	15	"30161315"	10%	23%	17%	48%	Intron	.	2	0	0.475757239	2.475757239
51807	TUBA8	rs361540	22	"16981415"	39%	47%	46%	9%	Intron	.	2	0	0.475714251	2.475714251
1139	CHRNA7	rs1514248	15	"30164975"	10%	23%	17%	.	Intron	.	2	0	0.475028057	2.475028057
2099	ESR1	rs9383951	6	"152337306"	1%	11%	9%	16%	Intron	.	2	0	0.474313948	2.474313948
2099	ESR1	rs2207231	6	"152371577"	7%	34%	24%	12%	Intron	.	2	0	0.474035075	2.474035075
5359	PLSCR1	rs9815834	3	"147735147"	11%	8%	10%	17%	Intron	.	2	0	0.473340548	2.473340548
84708	LNX1	rs11723168	4	"54097128"	49%	33%	27%	10%	Intron	.	2	0	0.472793259	2.472793259
1134	CHRNA1	rs7560774	2	"175337267"	37%	23%	32%	4%	Intron	70%	2.24	0.215382707	0.017409949	2.472792656
1956	EGFR	rs11487218	7	"55109034"	28%	0%	0%	23%	Intron	.	2	0	0.472281703	2.472281703
10207	INADL	rs6668270	1	"62213813"	33%	3%	6%	20%	Intron	.	2	0	0.47191478	2.47191478
624	BDKRB2	rs12433275	14	"95744775"	32%	19%	18%	24%	Intron	.	2	0	0.471380855	2.471380855
1956	EGFR	rs4947488	7	"55084049"	31%	13%	14%	1%	Intron	73%	2.27	0	0.200928797	2.470928797
4842	NOS1	rs3782218	12	"116255894"	20%	2%	9%	32%	Intron	77%	2.3	0	0.170378633	2.470378633
6531	SLC6A3	rs2975292	5	"1472932"	50%	17%	14%	36%	Intron	.	2	0	0.470218528	2.470218528
5743	PTGS2	rs5276	1	"184909610"	.	.	.	.	mRNA-UTR	67%	2.47	0	0	2.47
5743	PTGS2	rs4648292	1	"184909479"	0%	0%	0%	1%	mRNA-UTR	67%	2.47	0	0	2.47
1312	COMT	rs174699	22	"18334458"	4%	36%	34%	1%	Intron	.	2	0	0.469127858	2.469127858
2099	ESR1	rs7761133	6	"152193556"	13%	26%	24%	25%	Intron	78%	2.3	0	0.168911058	2.468911058
10207	INADL	rs10889254	1	"62004967"	23%	.	.	28%	Intron	.	2	0	0.467871532	2.467871532
1138	CHRNA5	rs12903575	15	"76668142"	4%	1%	1%	0%	Intron	.	2	0	0.465910278	2.465910278
2099	ESR1	rs12199722	6	"152276593"	33%	5%	1%	0%	Intron	75%	2.28	0	0.184805849	2.464805849
7704	ZBTB16	rs672455	11	"113592157"	45%	38%	30%	14%	Intron	.	2	0	0.464026987	2.464026987
2099	ESR1	rs12663193	6	"152376929"	8%	34%	23%	21%	Intron	.	2	0	0.462237682	2.462237682
2099	ESR1	rs3020370	6	"152417875"	33%	16%	17%	16%	Intron	.	2	0	0.462172849	2.462172849
1139	CHRNA7	rs2337980	15	"30231488"	43%	26%	18%	45%	Intron	72%	2.26	0	0.202025903	2.462025903
316	AOX1	rs2470902	2	"201181919"	22%	18%	18%	35%	Intron	80%	2.32	0	0.141440727	2.461440727
55584	CHRNA9	rs12331964	4	"40039877"	16%	.	.	20%	Intron	.	2	0	0.46113608	2.46113608
2099	ESR1	rs7775047	6	"152193886"	16%	29%	28%	26%	Intron	78%	2.3	0	0.160665589	2.460665589
2099	ESR1	rs9479197	6	"152438785"	8%	36%	22%	44%	Intron	69%	2.24	0	0.219398149	2.459398149
2099	ESR1	rs2273207	6	"152424018"	4%	31%	22%	9%	Intron	82%	2.34	0	0.11830728	2.45830728
7704	ZBTB16	rs1791808	11	"113608820"	28%	18%	12%	0%	Intron	89%	2.4	0	0.057218847	2.457218847
55584	CHRNA9	rs9995944	4	"40039455"	16%	14%	23%	18%	Intron	.	2	0	0.456468703	2.456468703
1138	CHRNA5	rs11633585	15	"76661547"	4%	1%	1%	0%	Intron	.	2	0	0.456385596	2.456385596
1956	EGFR	rs2270247	7	"55182141"	46%	48%	40%	50%	Intron	.	2	0	0.456265125	2.456265125
2099	ESR1	rs2347867	6	"152271543"	30%	21%	28%	23%	Intron	.	2	0	0.45598606	2.45598606
2099	ESR1	rs13203975	6	"152374797"	8%	34%	21%	21%	Intron	.	2	0	0.455689935	2.455689935
84708	LNX1	rs6818788	4	"54050930"	29%	49%	47%	43%	Intron	71%	2.25	0	0.204494332	2.454494332
2099	ESR1	rs2982896	6	"152441186"	32%	16%	16%	8%	Intron	.	2	0	0.454416063	2.454416063
7311	UBA52	rs2302055	19	"18545563"	37%	.	.	.	Intron	.	2	0.415668776	0.038496374	2.45416515
55584	CHRNA9	rs10027533	4	"40039345"	16%	17%	21%	16%	Intron	.	2	0	0.454051196	2.454051196
1956	EGFR	rs7785313	7	"55080589"	3%	5%	4%	14%	Intron	.	2	0	0.453898394	2.453898394
1956	EGFR	rs7789965	7	"55081242"	3%	6%	4%	14%	Intron	.	2	0	0.453742312	2.453742312
624	BDKRB2	rs4905470	14	"95762964"	19%	28%	21%	21%	Intron	.	2	0	0.4534165	2.4534165
5743	PTGS2	rs2206593	1	"184909052"	6%	0%	0%	0%	mRNA-UTR	.	2.25	0	0.202803116	2.452803116
7704	ZBTB16	rs667129	11	"113518506"	7%	27%	12%	10%	Intron	93%	2.43	0	0.022361936	2.452361936
1956	EGFR	rs3778866	7	"55133862"	34%	31%	41%	35%	Intron	.	2	0	0.452333943	2.452333943
316	AOX1	rs12993621	2	"201159892"	.	.	.	.	Intron	.	2	0.452225295	0	2.452225295
10971	YWHAQ	rs16867084	2	"9686065"	1%	2%	0%	7%	Intron	.	2	0	0.451490814	2.451490814
2099	ESR1	rs6902725	6	"152412561"	7%	36%	23%	42%	Intron	.	2	0	0.451211607	2.451211607
2099	ESR1	rs11968236	6	"152179731"	3%	0%	0%	7%	Intron	.	2	0	0.45107747	2.45107747
2099	ESR1	rs6901451	6	"152412629"	7%	36%	23%	45%	Intron	.	2	0	0.449822909	2.449822909
2060	EPS15	rs6588410	1	"51710687"	21%	0%	0%	49%	Intron	72%	2.26	0	0.189442488	2.449442488
2060	EPS15	rs7535155	1	"51611265"	2%	0%	0%	4%	Intron	84%	2.35	0	0.099186788	2.449186788
1139	CHRNA7	rs1514250	15	"30164998"	9%	24%	19%	.	Intron	.	2	0	0.449129611	2.449129611
84708	LNX1	rs10212730	4	"54100581"	49%	33%	28%	25%	Intron	.	2	0	0.448430831	2.448430831
7704	ZBTB16	rs487758	11	"113601628"	14%	0%	0%	25%	Intron	.	2	0	0.448117631	2.448117631
316	AOX1	rs2715905	2	"201240870"	38%	39%	49%	22%	Intron	.	2	0	0.447875174	2.447875174
10207	INADL	rs4072369	1	"62277632"	31%	26%	24%	37%	Intron	72%	2.26	0	0.187714485	2.447714485
5743	PTGS2	rs4648304	1	"184907476"	1%	0%	1%	10%	Locus	74%	2.02	0	0.427695092	2.447695092
7704	ZBTB16	rs390538	11	"113599140"	31%	44%	30%	18%	Intron	.	2	0	0.447682037	2.447682037
4842	NOS1	rs816347	12	"116174306"	14%	.	.	.	Intron	.	2	0	0.447367429	2.447367429
55584	CHRNA9	rs10015387	4	"40035757"	15%	12%	21%	17%	Intron	.	2	0	0.446265726	2.446265726
10987	COPS5	rs17333264	8	"68124581"	4%	0%	0%	0%	Intron	75%	2.28	0	0.1660809	2.4460809
1956	EGFR	rs11766798	7	"55091813"	31%	8%	12%	0%	Intron	81%	2.33	0	0.115727066	2.445727066
2099	ESR1	rs6557192	6	"152414235"	7%	34%	23%	49%	Intron	.	2	0	0.445535069	2.445535069
7704	ZBTB16	rs652901	11	"113603344"	14%	0%	0%	24%	Intron	.	2	0	0.445450273	2.445450273
10207	INADL	rs17122904	1	"62244730"	3%	40%	29%	13%	Intron	73%	2.27	0	0.175382006	2.445382006
7704	ZBTB16	rs3825043	11	"113610201"	1%	1%	17%	29%	Intron	.	2	0	0.445326622	2.445326622
7704	ZBTB16	rs531001	11	"113603076"	14%	0%	0%	24%	Intron	.	2	0	0.445317177	2.445317177
55584	CHRNA9	rs10027965	4	"40035388"	15%	6%	19%	16%	Intron	.	2	0	0.444735738	2.444735738
2099	ESR1	rs4869748	6	"152267076"	27%	24%	29%	.	Intron	.	2	0	0.444711553	2.444711553
84708	LNX1	rs1913486	4	"54105350"	13%	25%	19%	3%	Intron	.	2	0	0.444402473	2.444402473
7704	ZBTB16	rs638914	11	"113604144"	13%	0%	0%	24%	Intron	.	2	0	0.443831065	2.443831065
627	BDNF	rs1519480	11	"27632288"	37%	16%	24%	13%	Locus	81%	2.08	0	0.363754795	2.443754795
84708	LNX1	rs13435672	4	"54026463"	17%	11%	12%	4%	Intron	.	2	0	0.443003304	2.443003304
10207	INADL	rs12735079	1	"61993908"	5%	4%	8%	5%	Intron	.	2	0	0.442869872	2.442869872
316	AOX1	rs4672863	2	"201191333"	0%	0%	0%	0%	Intron	.	2	0	0.442661135	2.442661135
316	AOX1	rs6753463	2	"201192222"	34%	33%	42%	13%	Intron	.	2	0	0.44265933	2.44265933
627	BDNF	rs11030107	11	"27651411"	31%	2%	0%	7%	Intron	69%	2.24	0	0.202625526	2.442625526
7704	ZBTB16	rs638369	11	"113604289"	14%	0%	0%	24%	Intron	.	2	0	0.442601686	2.442601686
2099	ESR1	rs6557193	6	"152414365"	7%	36%	23%	49%	Intron	.	2	0	0.442529372	2.442529372
7704	ZBTB16	rs238931	11	"113474771"	24%	47%	40%	13%	Intron	.	2	0	0.442515416	2.442515416
7704	ZBTB16	rs7936738	11	"113611044"	1%	1%	16%	26%	Intron	.	2	0	0.442139371	2.442139371
2099	ESR1	rs3798577	6	"152462823"	48%	40%	38%	42%	mRNA-UTR	.	2.25	0	0.191958388	2.441958388
316	AOX1	rs2348024	2	"201224930"	34%	36%	33%	23%	Intron	70%	2.24	0	0.201755945	2.441755945
1956	EGFR	rs2740762	7	"55228836"	13%	.	.	3%	Intron	.	2	0	0.441569611	2.441569611
6571	SLC18A2	rs363272	10	"119019734"	11%	36%	30%	31%	Intron	77%	2.3	0	0.140847166	2.440847166
2099	ESR1	rs2207396	6	"152424075"	33%	16%	16%	29%	Intron	.	2	0	0.440571721	2.440571721
2099	ESR1	rs9479183	6	"152414855"	7%	37%	24%	48%	Intron	.	2	0	0.440542617	2.440542617
1956	EGFR	rs12535578	7	"55122080"	26%	14%	15%	1%	Intron	.	2	0	0.43986827	2.43986827
6531	SLC6A3	rs3776512	5	"1460116"	17%	5%	5%	3%	Intron	.	2	0	0.43978278	2.43978278
2099	ESR1	rs17761320	6	"152193658"	4%	0%	0%	0%	Intron	78%	2.3	0	0.139664449	2.439664449
55584	CHRNA9	rs10021263	4	"40037375"	15%	11%	21%	17%	Intron	.	2	0	0.439478022	2.439478022
2099	ESR1	rs7764144	6	"152339245"	1%	10%	9%	16%	Intron	.	2	0	0.439434656	2.439434656
5743	PTGS2	rs4648262	1	"184915372"	1%	0%	0%	0%	Intron	75%	2.28	0	0.158896739	2.438896739
316	AOX1	rs17533245	2	"201210317"	16%	4%	1%	6%	Intron	.	2	0.199970641	0.238127391	2.438098032
2099	ESR1	rs9341066	6	"152461219"	5%	7%	6%	4%	Intron	.	2	0	0.437774129	2.437774129
6531	SLC6A3	rs456774	5	"1485202"	31%	47%	49%	47%	Intron	.	2	0	0.437624925	2.437624925
2099	ESR1	rs6557195	6	"152415005"	7%	36%	23%	49%	Intron	.	2	0	0.437557597	2.437557597
1956	EGFR	rs980653	7	"55153384"	14%	0%	1%	0%	Intron	.	2	0	0.437264738	2.437264738
6531	SLC6A3	rs3776511	5	"1460129"	17%	7%	5%	4%	Intron	.	2	0	0.436461368	2.436461368
55584	CHRNA9	rs6447332	4	"40033894"	3%	0%	0%	17%	Intron	.	2	0.123205024	0.312582703	2.435787727
1134	CHRNA1	rs2646173	2	"175325924"	3%	0%	0%	37%	Intron	.	2	0	0.435749614	2.435749614
2099	ESR1	rs7757472	6	"152415575"	7%	36%	23%	50%	Intron	.	2	0	0.435564398	2.435564398
1813	DRD2	rs12805897	11	"112829503"	6%	1%	0%	1%	Intron	.	2	0	0.434961573	2.434961573
5359	PLSCR1	rs2738909	3	"147728978"	44%	16%	30%	33%	Intron	89%	2.4	0	0.034698277	2.434698277
7704	ZBTB16	rs17116706	11	"113606670"	4%	2%	3%	13%	Intron	77%	2.3	0	0.134656963	2.434656963
10207	INADL	rs11807037	1	"61997661"	23%	43%	41%	27%	Intron	.	2	0	0.434519008	2.434519008
1956	EGFR	rs2241055	7	"55207955"	33%	43%	43%	18%	Intron	69%	2.24	0	0.193773138	2.433773138
10971	YWHAQ	rs10495571	2	"9653517"	25%	1%	1%	6%	Intron	.	2	0	0.432287074	2.432287074
1956	EGFR	rs10244987	7	"55174743"	4%	1%	0%	12%	Intron	70%	2.24	0	0.19214789	2.43214789
10971	YWHAQ	rs10495572	2	"9652310"	24%	1%	0%	6%	Intron	.	2	0	0.431405476	2.431405476
1138	CHRNA5	rs12903839	15	"76654097"	3%	1%	1%	0%	Intron	.	2	0	0.431169943	2.431169943
7704	ZBTB16	rs402311	11	"113610837"	34%	23%	43%	25%	Intron	.	2	0	0.430938872	2.430938872
55584	CHRNA9	rs10027667	4	"40035061"	14%	12%	19%	16%	Intron	.	2	0	0.430804176	2.430804176
2099	ESR1	rs9371571	6	"152340640"	1%	11%	9%	14%	Intron	.	2	0	0.430459311	2.430459311
2099	ESR1	rs6914211	6	"152310233"	16%	9%	11%	33%	Intron	.	2	0	0.430076956	2.430076956
7704	ZBTB16	rs2846026	11	"113518208"	.	.	.	.	Intron	93%	2.43	0	0	2.43
7704	ZBTB16	rs7124349	11	"113518453"	19%	11%	8%	49%	Intron	93%	2.43	0	0	2.43
7704	ZBTB16	rs10891634	11	"113542973"	.	.	.	.	Intron	93%	2.43	0	0	2.43
7704	ZBTB16	rs11601705	11	"113542884"	.	.	.	.	Intron	93%	2.43	0	0	2.43
7704	ZBTB16	rs11601706	11	"113542921"	0%	0%	0%	0%	Intron	93%	2.43	0	0	2.43
7704	ZBTB16	rs34234781	11	"113518537"	.	.	.	.	Intron	93%	2.43	0	0	2.43
7704	ZBTB16	rs10891629	11	"113463387"	33%	22%	13%	47%	Intron	.	2	0	0.429624856	2.429624856
2099	ESR1	rs13191986	6	"152416964"	7%	36%	23%	50%	Intron	.	2	0	0.429570085	2.429570085
1636	ACE	rs4611524	17	"58945384"	40%	21%	20%	39%	Intron	.	2	0	0.428668458	2.428668458
316	AOX1	rs2470900	2	"201211143"	6%	47%	41%	3%	Intron	.	2	0	0.428320976	2.428320976
4842	NOS1	rs561712	12	"116236452"	35%	28%	19%	43%	Intron	73%	2.27	0	0.158192011	2.428192011
2099	ESR1	rs9341017	6	"152424087"	2%	1%	0%	0%	Intron	.	2	0	0.42809479	2.42809479
1134	CHRNA1	rs2044945	2	"175325259"	3%	0%	0%	13%	Intron	.	2	0	0.427819057	2.427819057
7704	ZBTB16	rs620095	11	"113566436"	20%	18%	17%	48%	Intron	.	2	0	0.427631263	2.427631263
2099	ESR1	rs9383962	6	"152417055"	7%	37%	24%	43%	Intron	.	2	0	0.427567443	2.427567443
1139	CHRNA7	rs12915695	15	"30190637"	30%	8%	6%	2%	Intron	.	2	0	0.42741752	2.42741752
7704	ZBTB16	rs1672712	11	"113461150"	33%	22%	12%	35%	Intron	.	2	0	0.427048746	2.427048746
1312	COMT	rs165774	22	"18332561"	34%	18%	13%	22%	Intron	.	2	0	0.426988494	2.426988494
2099	ESR1	rs9322343	6	"152279452"	2%	19%	14%	7%	Intron	.	2	0	0.426875791	2.426875791
2099	ESR1	rs9322344	6	"152279473"	2%	19%	14%	8%	Intron	.	2	0	0.426643049	2.426643049
10207	INADL	rs4915796	1	"62343816"	21%	3%	3%	28%	Intron	.	2	0	0.426230546	2.426230546
10207	INADL	rs4915797	1	"62343872"	19%	3%	3%	28%	Intron	.	2	0	0.426034171	2.426034171
7704	ZBTB16	rs545884	11	"113556243"	15%	18%	17%	37%	Intron	.	2	0	0.425595052	2.425595052
6667	SP1	rs7300593	12	"52076717"	18%	19%	32%	23%	Intron	.	2	0	0.425429153	2.425429153
10971	YWHAQ	rs17362734	2	"9647659"	25%	1%	0%	7%	Intron	.	2	0	0.425134299	2.425134299
2099	ESR1	rs6932864	6	"152418168"	7%	36%	23%	50%	Intron	.	2	0	0.423555791	2.423555791
7704	ZBTB16	rs435562	11	"113609202"	40%	23%	41%	11%	Intron	.	2	0	0.423322634	2.423322634
7704	ZBTB16	rs3782020	11	"113542432"	3%	18%	17%	35%	Intron	76%	2.29	0	0.133135994	2.423135994
7704	ZBTB16	rs12275428	11	"113542780"	3%	8%	8%	.	Intron	76%	2.29	0	0.132952101	2.422952101
84708	LNX1	rs6810557	4	"54046444"	13%	32%	34%	37%	Intron	70%	2.24	0	0.182794907	2.422794907
2060	EPS15	rs1149788	1	"51676781"	8%	0%	0%	0%	Intron	70%	2.24	0	0.182376134	2.422376134
1136	CHRNA3	rs660652	15	"76674887"	33%	17%	16%	23%	mRNA-UTR	.	2.25	0.026872146	0.145391819	2.422263965
7704	ZBTB16	rs512113	11	"113554864"	28%	39%	41%	45%	Intron	.	2	0	0.42184176	2.42184176
2099	ESR1	rs6932902	6	"152418217"	7%	36%	23%	48%	Intron	.	2	0	0.421547038	2.421547038
2099	ESR1	rs9478251	6	"152244972"	5%	12%	9%	49%	Intron	.	2	0	0.421428976	2.421428976
7704	ZBTB16	rs648181	11	"113552800"	26%	38%	42%	40%	Intron	.	2	0	0.420964949	2.420964949
1958	EGR1	rs11743810	5	"137830303"	43%	26%	21%	29%	Intron	86%	2.37	0	0.050749771	2.420749771
1956	EGFR	rs1861003	7	"55220036"	41%	17%	13%	33%	Intron	70%	2.24	0	0.180663918	2.420663918
2099	ESR1	rs11155813	6	"152191128"	12%	29%	28%	45%	Intron	.	2	0	0.420459562	2.420459562
6667	SP1	rs2694847	12	"52071295"	18%	19%	32%	31%	Intron	.	2	0	0.420356429	2.420356429
7704	ZBTB16	rs371267	11	"113608225"	44%	25%	44%	9%	Intron	.	2	0	0.420134352	2.420134352
627	BDNF	rs7103873	11	"27656893"	41%	32%	44%	45%	Intron	73%	2.27	0	0.150036922	2.420036922
51807	TUBA8	rs2234330	22	"16989080"	1%	0%	0%	1%	Intron	86%	2.37	0	0.049581982	2.419581982
7704	ZBTB16	rs3781998	11	"113594441"	13%	23%	18%	14%	Intron	91%	2.41	0	0.009410055	2.419410055
7704	ZBTB16	rs544329	11	"113604365"	14%	0%	0%	24%	Intron	.	2	0	0.41911401	2.41911401
7704	ZBTB16	rs471637	11	"113606234"	14%	0%	0%	24%	Intron	.	2	0	0.419088589	2.419088589
[truncated: 12,381 more rows]
